# Supplementary material for: Propensity Scores for Prediction and Characterization of Bioluminescent Proteins from Sequences
Source: PLoS One. 2014 May 14;9(5):e97158. doi: 10.1371/journal.pone.0097158 (PMC4020813; doi:10.1371/journal.pone.0097158)
Supplement: File S1 — The used 269 luciferases. (XLS) [file pone.0097158.s003.xls]

## Sheet: Sheet1
Luciferase
ID	Sequece	Score
sp|P02592|AEQ2_AEQVI Aequorin-2 OS=Aequorea victoria PE=1 SV=1	MTSKQYSVKLTSDFDNPRWIGRHKHMFNFLDVNHNGKISLDEMVYKASDIVINNLGATPEQAKRHKDAVEAFFGGAGMKYGVETDWPAYIEGWKKLATDELEKYAKNEPTLIRIWGDALFDIVDKDQNGAITLDEWKAYTKAAGIIQSSEDCEETFRVCDIDESGQLDVDEMTRQHLGFWYTMDPACEKLYGGAVP	598.159
tr|A1IG96|A1IG96_VIBFI Bioluminescence regulatory protein OS=Vibrio fischeri GN=luxP PE=4 SV=1	MRNSRLLLSSLFISLISFFCTSKLALADPVLVGYWGYNEYLDLYPEEKALTNTLKEAVRGEPVPLAIKQTKPIKISFVYPGEQSSDYWQRNIVALESRLKALNIQYELTPVSTRLNVDFKEQSRSLHKAIEQKSDYLIFTLNTTRHRKFIEHVLQNPETKIILQNITTPVKAWHGSQPLLYVGFDHVIGTKLLANYFQHRFPEHANYGMLYYSYGYLSTARGDVFVQSMDSDKYTLTSSFYTEATEESAYAATQDILKDNPDIDFIYSSSTDIALGAIDAINENKNTKTVINGWGGGSLELKAIENGELDVTVMRMTDDTGIAMAEAIKLDLENKPVPTVYSGEFELVTSDTSEETLNMLKQRAFRYSGVEH	606.491
sp|P13129|LUCI_LUCCR Luciferin 4-monooxygenase OS=Luciola cruciata PE=1 SV=1	MENMENDENIVVGPKPFYPIEEGSAGTQLRKYMERYAKLGAIAFTNAVTGVDYSYAEYLEKSCCLGKALQNYGLVVDGRIALCSENCEEFFIPVIAGLFIGVGVAPTNEIYTLRELVHSLGISKPTIVFSSKKGLDKVITVQKTVTTIKTIVILDSKVDYRGYQCLDTFIKRNTPPGFQASSFKTVEVDRKEQVALIMNSSGSTGLPKGVQLTHENTVTRFSHARDPIYGNQVSPGTAVLTVVPFHHGFGMFTTLGYLICGFRVVMLTKFDEETFLKTLQDYKCTSVILVPTLFAILNKSELLNKYDLSNLVEIASGGAPLSKEVGEAVARRFNLPGVRQGYGLTETTSAIIITPEGDDKPGASGKVVPLFKAKVIDLDTKKSLGPNRRGEVCVKGPML…	605.325
sp|Q27757|LUCI_PHOPE Luciferin 4-monooxygenase OS=Photuris pennsylvanica PE=2 SV=2	MEDKNILYGPEPFHPLADGTAGEQMFYALSRYADISGCIALTNAHTKENVLYEEFLKLSCRLAESFKKYGLKQNDTIAVCSENGLQFFLPLIASLYLGIIAAPVSDKYIERELIHSLGIVKPRIIFCSKNTFQKVLNVKSKLKYVETIIILDLNEDLGGYQCLNNFISQNSDINLDVKKFKPNSFNRDDQVALVMFSSGTTGVSKGVMLTHKNIVARFSHCKDPTFGNAINPTTAILTVIPFHHGFGMTTTLGYFTCGFRVALMHTFEEKLFLQSLQDYKVESTLLVPTLMAFFPKSALVEKYDLSHLKEIASGGAPLSKEIGEMVKKRFKLNFVRQGYGLTETTSAVLITPDTDVRPGSTGKIVPFHAVKVVDPTTGKILGPNETGELYFKGDMIMKS…	598.169
sp|P17554|LUCI_VARHI Luciferin 2-monooxygenase OS=Vargula hilgendorfii PE=1 SV=1	MKIIILSVILAYCVTDNCQDACPVEAEPPSSTPTVPTSCEAKEGECIDTRCATCKRDILSDGLCENKPGKTCCRMCQYVIECRVEAAGYFRTFYGKRFNFQEPGKYVLARGTKGGDWSVTLTMENLDGQKGAVLTKTTLEVAGDVIDITQATADPITVNGGADPVIANPFTIGEVTIAVVEIPGFNITVIEFFKLIVIDILGGRSVRIAPDTANKGLISGICGNLEMNDADDFTTDADQLAIQPNINKEFDGCPFYGNPSDIEYCKGLMEPYRAVCRNNINFYYYTLSCAFAYCMGGEERAKHVLFDYVETCAAPETRGTCVLSGHTFYDTFDKARYQFQGPCKEILMAADCYWNTWDVKVSHRDVESYTEVEKVTIRKQSTVVDLIVDGKQVKVGGVD…	587.307
sp|Q06877|LUXP_PHOLE Lumazine protein OS=Photobacterium leiognathi GN=lumP PE=1 SV=1	MFRGIVQGRGVIRSISKSEDSQRHGIAFPEGMFQLVDVDTVMLVNGCSLTVVRILGDMVYFDIDQALGTTTFDGLKEGDQVNLEIHPKFGEVVGRGGLTGNIKGTALVAAIEENDAGFSVLIDIPKGLAENLTVKDDIGIDGISLPITDMSDSIITLNYSRDLLASTNIASLAKDVKVNVEILNEW	618.178
sp|P25082|LUXP_PHOPO Lumazine protein OS=Photobacterium phosphoreum GN=luxL PE=1 SV=1	MFKGIVQGVGIIKKISKNDDTQRHGITFPKDILDSVEKDTVMLVNGCSVTVVRITGDVVYFDIDQAINTTTFRKLEVGNKVNLEVRPGFGSLLGKGALTGNIKGVATVDNITEEEDLLKVYIKIPKDLIENISSEDHIGINGVSNSIEEVSNDIICINYPKNLSITTNLGTLETGSEVNVETLNVSNEW	600.569
tr|A9B0M2|A9B0M2_HERA2 Acyl-CoA reductase OS=Herpetosiphon aurantiacus (strain ATCC 23779 / DSM 785) GN=Haur_4609 PE=4 SV=1	MPQPSPSQMLQLVEHLRSSASTLQRIPSTTIVAAIDRAAQQWLAPDYPPRWQLLDQLPQINGYSLAMLNEVLDRMLADWRAPQLWQRLNEQFSDPLVLDGWRPSVVGESRVVGPRLTWHICAGNVPGVAIQSLIDGLLVKSPSLVKVARGEPLWAAAFATSLIEQLPELADSIAVLWWSGGDQVLEAPILASAEAIIANASDAAIAAVRQRSPAHIRWLDYGSRYSLAYLSQSMLASPNLAEIASKLAYDSVILEQQGCVSPQAIVVEAPTTEQLSQLGLALNQALADLSQRYPASSSILAATRRSADDYEWQALSGQPIQLLSQPDQPWLVVVDQREALPSAAGRLIKLVPVTDWAEFEQRLKPLHQHLQSVTLVCSAAQRHELAEALAAIGVMRICQ…	657.558
tr|C0QAS2|C0QAS2_DESAH Two-component fusion protein (N:Acyl-CoA reductase-C:Coenzyme F390 synthetase) OS=Desulfobacterium autotrophicum (strain ATCC 43914 / DSM 3382 / HRM2) GN=HRM2_37970 PE=4 SV=1	MADMKHFIFGEFRKGSQDLSLEEGKIFFNGKRMKDRVLAFAEVPLDDVLSLLARVGKRLTEKGRYRDHILEIMPRITGYSLPMMEKALEALAGLLSREALEERLSCLGDRRALDGWTTYQGKSCRALPLGAICHVAPGNIFLGAIDSVITGMITKNINVLKLSRQDPVFPFIFLEALLEEDKPGKIASTLALTSWNHSNKQIMELVGREFDGILLFGGEDAVREYSKVTAPENRLLAFGPKLSWGLIRAGLNEQELDRAISGFSLDIALWEQKACTSCQNLFVEGEELARKVAEQLHIRLKQLDETLPQEDIDLDEGVDIRKERERVFWQSFQGENQLLEGKSHSVILGRGGDIIPSPLNRTIYVNAIDNWLDLVHGNMGYMSDHMSTAGVAVPAPLFD…	627.684
tr|A4WBU9|A4WBU9_ENT38 Acyl-CoA reductase OS=Enterobacter sp. (strain 638) GN=Ent638_2510 PE=4 SV=1	MPPIFKTLRYRVGNEQVLEQMRTVKPRIPFDSDVIAFLQSFSKILLTEPQARTHSDVISLAFWCRKAALEQMKNTHAYNELLLGRGVAFHIAPSNVAVNFAYSLFAGLLTGNANIVRLPSKPFVQVDIICQALNQALEQHVAIRELICLVQYGHEPEINHALSAMCQARLIWGGDNTIALIRQSPLSARAVDIAFADRYSIAVIQADAYIAADNKQRIAQNFYNDTLLTDQQACTSPKLVVWLGEKKAEARALFWAAFETYLRDKPAPEAVSVVKTLADYCERAALSPELKYIPSATRHIFRVEAEKVTQDMLENHHGSGLFYEWLVDDISEIAPVCGEKCQTIATLGLTKNNLEQFILNCAPKGIDRIVAVGQTMEFTLHWDGYDLLKTLTRTITLSP…	645.112
tr|Q03XN1|Q03XN1_LEUMM Acyl-CoA reductase (LuxC) OS=Leuconostoc mesenteroides subsp. mesenteroides (strain ATCC 8293 / NCDO 523) GN=LEUM_0935 PE=4 SV=1	MSNKEMTKINIFYTPDSIILGDLTEKVVENETHHLVLCYPKITEQEIKEITKIITHNRNHYLKHLTVNEIIDIIARAAEKWTNPSYHLRKIAEKAVPAVTGYDADQFSLELKNFIRLFRKKELKRFVNSELGQSGAMLDDFQPNLSGGFSKFYGPDLIFQIFSGNVPGIQLWTLIMGLLVKSPTLGKTSFAEPIMPALFVQTLAEIDPKLANTIAILPWHSGGKFEVRCLNLADTIVVCGGKEAVASVKSKTPLNKKILSYGYKIGLAIVGRETLTPEYYAQVIKDLAEDIATYDQQSCLAPQSIFIERGGAITPQEFASILSNELNNYQIKYPRAPIHESDKIAIEKMRQEAEITSIKNGATSVFRSDNSTAWTIILHNNIGFSASPLNRSIHIFVVN…	614.61
tr|A8LEK2|A8LEK2_FRASN Long-chain-fatty-acyl-CoA reductase OS=Frankia sp. (strain EAN1pec) GN=Franean1_4697 PE=4 SV=1	MSVTDIRPQSADPAGSANPVVAAPFFLRGELSEGQDVTHRSRDLGVTFATPRIAMDKAVHPRTEVPPLLNVPLKEIIDFLVETGERIRDPRNTFMQDCIDRMAGTHVLPRAVLEGQVKGAAAYLDKRLLETVVEQNFPDPRALDEWVPKQDFTGRKSYIRAFAPRLIHVLPGNSPGVAVKSIAQGALVKAVNLFKMSSSDPFTTVAVLRTMADIDPGHPIVRSMSAVYWRGGDNTVEQVLYRPQYFDKIVAWGGGDAINNVIKYLGPGFQLVSFDPKTSISMVGREAFASEEALDTAAELAAGDVMVLNQEACVASRFVFVEADQAEADRFSERLHARIVEKAAASGDARPLDADLREQIDVLMMLDDEFGVWGKTDGHGLVIRSDEPVDFHPINKTAN…	627.436
tr|B9L6J6|B9L6J6_NAUPA Putative acyl-CoA reductase LuxC OS=Nautilia profundicola (strain ATCC BAA-1463 / DSM 18972 / AmH) GN=NAMH_1597 PE=4 SV=1	MILSEIEFVIPKGVKFNEINTGEFLNPFDNEVLGFLDSLSKELLKLKEYNELVALGFWLRKSNIEKMKKDFFKKYENNIVLPRGVAFHIAPSNVDTIFVYSFVLSMLVGNVNILRIGQKTNEQILTLIKKIEEVLNKYPKLKNKLYIARYGYEEEINEFFSSICDLRIIWGGDETVNTIRKIPLKPTALELTFADKFSFALLDLNNIELNEQFFEKLYRDSFTFLQQACSSVRAICFLPVDKDKKKEFWQKFEEFIQRKNPRLEDKEGITRFNAVVSMAIEEKIKVYHSKFLYVVKVGSLDVIDRVKHPGLGVFYDIDIDSIEELLKFSTKKEQTLSLAGIKKEELVKAIKNVKPKGFDRYVNVGDAMNFSEVWDGFDLLSSLSRIIDVDI	633.741
tr|B3DWX7|B3DWX7_METI4 Acyl-CoA reductase, LuxC OS=Methylacidiphilum infernorum (isolate V4) GN=Minf_0057 PE=4 SV=1	MDTLERIELLDGVCRLFPEMGFKSKKDLATLLELELKSITALDGFFPYGQGRTKAIAPYQIYHVLAANTPIAGFQSLMLGLLLGSFNAIQCPKPIKKPMLQFISSLPQKLRDKVALYEEFNRQAFDQSDCIVVFGQQKTIEHFKSLTPTTKRFIGHGHKVSLIWLGAIEEIDKEKIALAAHDISLYSQLGCLSPQTIVVEGNSAREKIESFCQVLSDSLRENRDRHPASLDIEALAEIKNRRDCAKALGWPLWGNSLLEPNPWTVILRKTPRFEPTCGYRTIYVDLVEITKLKDWLHPIKGMLSTIGVFNKTPENIVSIFIEAGATRFCPVGLMQQPTAFWHHDGRNRLEEMVRWVDWEQ	623.908
tr|A5N1N6|A5N1N6_CLOK5 Acyl-CoA reductase-related protein OS=Clostridium kluyveri (strain ATCC 8527 / DSM 555 / NCIMB 10680) GN=CKL_3024 PE=4 SV=1	MIDCYSLDGYLYEKEISFNNFSHVNDILKSNLKLLNSMPTQVIVLILDEYSKRLSRDKKLLKIQGVSYLSFYFRKSNIEKLIKTSLKDEKYLDEFVSIGNDKYVKAQARGISCHWIAGNVSTLALYSIFQSLIARNSNLVKVPEKSMTLVLRLLKLLDDIQVVYEEKIYDSKDLLKNICLVYFPREDESLNKSMSIMADARIVWGGEDAVDYITSLPKKTTCKDVVFGPKYSFAVFDREVIEGDKCFSYMDKLVMDIVLFQQKACSSPQVLFVEKGSVPLKDVIEMLKKSFEKVGKRYNDSLNESTCAKIINERGVYSLDPDRDICSSRGLEYTILINDQIVLEEPMGGRCIFVKEIESIFDIENLITRRIQTIGHAISDKNKLFKFADRVTALGVNRV…	611.199
tr|B8F9B3|B8F9B3_DESAA Acyl-CoA reductase OS=Desulfatibacillum alkenivorans (strain AK-01) GN=Dalk_1156 PE=4 SV=1	MKDDLKEEGWRLVDSNMQNLCAKFDLLHSDENNVMRLPFLIKGSLRTPARVDFDDILRAFDAAEKVAPAGAFISHAQLEKVQVLREPVINRKTMRPTGAYQYSVMPVFSPREVLENDFSALCALYNTPFQEILELLKSLGALFAQEKTFLDSLRDLTIQTAQLPDQWHNLGFDALGMLIDPCSAKAMVDKDLGVWGLAGSRFLDGWVELPGAAVLPAPVHLIAAQALGEAPAWESRKPSMRAMPTRQLHITAGNAPQIPFISALRAILTKSAAVIKSPYGATLPGALLSLGLPAAAPDHPITRHLSIVYWPGGEAAVEDAFFAPNAFDRIVVWGAPDAVESVKKRALFTKVLTFNPRYGVSMIGREAFAESLEDLAAGAVADSLVANQKACIASQIHYI…	631.236
tr|D0LXJ0|D0LXJ0_HALO1 Acyl-CoA reductase OS=Haliangium ochraceum (strain DSM 14365 / JCM 11303 / SMP-2) GN=Hoch_5260 PE=4 SV=1	MDTPASQRLLRAPDGQRWRGEQATPARLRDTVRAAPERAAALRALGVRERARAIAALGRHLIARCDDSAAGAAHAERLMRGCGPAGLSPAMLRWGVRETVQRWTEDALEDLVARELGDGLEFDGGEFGGLEPAGRAREGVRSAAIAPVLSAQVLARTVPPAGWQSIALSWLLGSAVIVRPSQHLALLMEFFLDAASEVAPALAAATWYTRAPAADDAWREAVAGCADALVVHGADDTIAAWRAANPRARLVAHGHRVSAAYLSAAGAAAPTLGDSLRGLAWDLCAWDQTGCLSPIALYVERGPLSPDEVAERLVSEALPAVEEALPAGPWSDEITAARTLFVRTALFEARRYRSASVDLLVYDEPAPLAASCAHRVLPIRPVASSAALVALLARAAPHL…	654.399
tr|A1TVR5|A1TVR5_ACIAC Putative acyl-CoA reductase OS=Acidovorax avenae subsp. citrulli (strain AAC00-1) GN=Aave_4516 PE=4 SV=1	MTPQAAPAGTAVQRVRAGYLPGIDARDVAWQVLPFVQGAARLEVEVPVLTPAQMDALARRVREAAARHLQPMAVEQVIDVIDRAIARLLDRSDPVRRQAEALLPIVSGYDAEMVRLGLTGFFKTFRAPQLRRFVAEDFANPLVLDGFQPAPKGGAVRAFGPGLLVHSWAGNVPALALWSFVCGLLVKAGSIGKLPSAEPLFAGWFAQLLAEVHPPLADCFAVVWWRGAGGDDAAALYARADTVLAYGGNDALHAIQRRLPVTTRFLPHGHKLGFGIVSAAALDALDAPAVARRAAWDVMRYDQQGCYSPHVFYVQRGGAVSPRGFAGYLAGELAQLHRRFPRRALDVEESAAVASWRQALEWRGLSVAGGAAADELIGTPDDPWSVAYCDALRPLAPTA…	647.534
tr|A9KRC5|A9KRC5_CLOPH Acyl-CoA reductase OS=Clostridium phytofermentans (strain ATCC 700394 / DSM 18823 / ISDg) GN=Cphy_1627 PE=4 SV=1	MILCGGEVLESSQTKQVLKDLYPRILLTLKRGILPSKVVIMACHQLSKRIIAGEYQELLGGFLTEDQIAKTAQMLSAECLVSKIRIELGAAIGECLPETSHQIMPLGVLLHIAAGNMEGLPAYSVIEGLLAGNINIVKLPATDSGITIKLLQELISIEPKIKDYIYVFDTPSSHLEELKAMANMANGIVVWGGDETMKSIRNLASVDTRLIEWGHRKSFAYLTKDAITDKALMELATHIVTTKQILCSSCQGIYLDTDVMEDLENFCERFLPILESAVAKEETPSMCTRAQISLLLYHDELIESKGKLYRGKHCSLKALPDVLLTSSYTHANLWVRGLKRNDIIEKLHKNKGYLQTVGLVCQENEWNELSNYFFLVGATKVTVPKFMSYMDVFETHDGE…	622.686
tr|Q13HA7|Q13HA7_BURXL Long-chain-fatty-acyl-CoA reductase OS=Burkholderia xenovorans (strain LB400) GN=Bxeno_C0604 PE=4 SV=1	MTSTWKVPLIIRGNVIESDEQHFGGRRGGVSFTAPDVRRHADELTLRGPSMMADLYTLSLDEIVDFLVELGQHLNFADNRHLQHAFELACTTSGLSESILRFHYARTPRLFQRDELYAIVARSVGADYLEGWVEQPGKLIPGVTARTRAFGARCVHVIAGNAPVVAVLTVIRNALTRSDAIIKAPSNDPLTATAIARTMIDMAPNHPLTRHLSVAYWKGGDEAVEQRIYDPRRIEKLVAWGGFDSVKHITRYLQPGIDLITLDPKLSGTIIGKEAFADDATLASVAKRLALDIGAQNQEACVSARVAYVQSGTDEAGLARCARLAGLTFEALQRLPDTLSTPHKAFDPVLKEELDGIRMFADEYTVYGGRGNEGAVIVSRDGTPVSFSRILGCRVGNLV…	626.025
tr|C6WCZ0|C6WCZ0_ACTMD Acyl-CoA reductase OS=Actinosynnema mirum (strain ATCC 29888 / DSM 43827 / NBRC 14064 / IMRU 3971) GN=Amir_3726 PE=4 SV=1	MNTPVIPTTAVDDLVAVTATGATPDVSFQPSWLSTGGLERFTLRSGPREWHGLRPATQDWAEVGDGLRRAHEALRRLPVRRIVAAFDTAAELWAKRDFPERRDTVRSAAAITGMSEETIDRALDGELSGLRAEHLLAALERELGVPEVLDGFERDGRLRGSTTAIGPRVTLAVFSGNVPGLPVRSLVRALLVKSALIAKIPAREPSFTAAFLRTLREVEPVVADAVVALYWDRDDEANQSAALEQADAVIAYGSDEACAAIRARVAPHQVYEQHGHKLSFGVISRAYLAANGAAEVARRIAADTSELNQHACLSPQVYLVEAGREEANALAGRVAEAMRAAAADFPPGEVPREDAVIVEHRRLLAGWRAASSADAGVWVSEGDTDWTVVLDDALLPLSG…	642.671
tr|D0LNR7|D0LNR7_HALO1 Acyl-CoA reductase OS=Haliangium ochraceum (strain DSM 14365 / JCM 11303 / SMP-2) GN=Hoch_4479 PE=4 SV=1	MSRHHQDEVSRVPEALRDLEIEHRALSHPRDAHARPWHCARPSLSAWPEAVERLRAAARALRAMSTEELVAAIHRVAIRWCNPSWPVRREARDRVVAATGFSPTVVDHSFDLELRNYRSASLWATLKRELGDPRALDRFRPDSELRGASLALGPRATLVVLTGNVPGLPALSLVRSLLLRSAVIAKVASGEPTFASAFVRSLADEDPRLGDAILVTYWSREEDRILRAVLDQVDAVIAYGGDAACAAVRRNLAPHHRYLEHGHKLSLGYLSRAYLRSHELHRVADQIACDVCAFNQQACITPQAYFVQGTMSEVRAFAERVEAAMQAYARYCPLGALSAEEQSSLQYTRLAHTWHRAEDGGRVRGANDLQWTVEVAPALDLRGSQPRFLRLVAVPDEDS…	639.747
tr|A8I704|A8I704_AZOC5 Putative acyl-CoA reductase OS=Azorhizobium caulinodans (strain ATCC 43989 / DSM 5975 / ORS 571) GN=luxC PE=4 SV=1	MDRAQKIITQFGPNGRRSMLDAQELCARLDAARQTLPHPFEAERVRIVASVADAISRHKGELSPAIRYLGFWTRAAALKLLERSFAATIPPHTLRRPRGMTFHLPPRNVETIFLYSWILSFLAGNANIVRLPQEVSGTVGWVLDLFLAALDASSERSQLFVHYPLDTDLSGLISAHSDARMVWGGDAKVGAFERLPLRNGGKSLWFGDRSSLCLLDGAAVGALGPAEREALAQKFFNDVFVFDQMACSSPQALYVVGTPTAHLEGVRNLLAAIGHVATAKGAIGAAGHQIAKMTAAFSAAASGDVIDLSWRGTELTTVVSGVAERVDRRIGGGFLSVVFLPDLAALNGVLRERDQTITHFGFSEDAIRLAAARNLGPGVSRWTPVGSALDFDSVWDGYD…	635.256
tr|C7PEF7|C7PEF7_CHIPD Acyl-CoA reductase OS=Chitinophaga pinensis (strain ATCC 43595 / DSM 2588 / NCIB 11800 / UQM 2034) GN=Cpin_5948 PE=4 SV=1	MSSIEKVAALVRLGQYLSGDDPALQAVKDRAFQANGWFTHEFIDLSLQNICRYYLDETRLNSWLAGYPAPAVNPRSVGIVAAGNIPLVGFHDWLCGFLSGHQVRLKLSTKDVVLMQHVIDKISEWYPQYAKQTLVQEMLKNCDAYIATGSNNSARYFEYYFAQYPHIIRRNRTSVAILDGTETAEELEALADDVMLYFGLGCRNVTKIFVPDEYNFEALIKGLRKYTYLADHHKYKNNYDYNLALILLNSGLYMANDNIILQESASLFSPLSVLHYSHYADKKVLTEELKANNDLQCIVGHGFTPFGTAQQPSLSDFADGVDTMQFLTSL	625.422
tr|C6VZ97|C6VZ97_DYAFD Acyl-CoA reductase OS=Dyadobacter fermentans (strain ATCC 700827 / DSM 18053 / NS114) GN=Dfer_0440 PE=4 SV=1	MISRIRRINAFIRLGQFIGDAANEETIEEWVAAARSRNNWFTPANVRLSLNAIAGEYLDAEKLRTWAESYPEPAQSRKIGVVMAGNIPAVGFHDALCVLISGHTLLAKPSSDDPLLIRALLAQLIEIEPEFKEYIHFVERLNDSDAYIATGSDNTARYFHYYFAKKPNIIRKNRTSVAALSGSETPAELRALGNDILQYFGLGCRNVSKVFVPAGYDFTGFYQAIEEMAPDYLHHHKFFNNYEYNKSIYLVNRIAHSDNGFLLATESEALVSPISVLHYQHYESAEELKALLRESEEKIQCVVAQPSLHLQDALPFGGAQTPGLADYADGIDTMAFLANMA	650.718
tr|A6LV85|A6LV85_CLOB8 Acyl-CoA reductase OS=Clostridium beijerinckii (strain ATCC 51743 / NCIMB 8052) GN=Cbei_2098 PE=4 SV=1	MISCFMLGDKFYEEPKKLQSLDAIIEELNKNRETIYSYPSEAMIEIINEYSKILCSDRKFLSYEGVPFLVLWLKKDNIKKLLHQDLKKQEFLDDFIEIADNKFMKAQPRGMVCHFMAGNVPTLPIYYLVQAIICRNVNLCRIPIGSIDIVIELLKPLKDIVINFRGEKYYGSTLLKSISIINFSSNDLKLNTEISQVADVRVICGGEEAVKTLSVLPKKTTCKDVIFGPKYSFAVFEKSAMESLKITKTFDNFAKDIISFDQRACSSPQVLFIEKSTVGINEAAQMLAQALEKSLKRYPKVEINQGAAANIINKRGEYLISLEKDIICSKDLKYTILIDKEIILEEPVQHTTIFLKEIEDIFEVCKLITPRIQTIGIASENNSRIINFANKASLHGVDR…	630.449
tr|A9HRM9|A9HRM9_GLUDA Acyl-CoA reductase OS=Gluconacetobacter diazotrophicus (strain ATCC 49037 / DSM 5601 / PAl5) GN=GDI3002 PE=4 SV=1	MPIVTIDESARSEWADAFDFSSRFAFFDEIVVEFLQELSHAILKNTEARQYPDLATFAYFCRRANLHALFQRYTDSAQRSGWGTAVHVAPANIPINFAFSLVFGLLAGNSNIVRMPSRHFPQNDLFVEIFDRIAGTPRFSSIADGTLLLRTSHGSKVFEAWIAEADSLIVWGGDATIAAFRTLIKKPRCVEIYFPDRKSSAVIDAAAYTMTSQDARRRLARNFFNDTYLVDQNACSSPSIVFWVGNPAPVTTARDCFWKTLDEELKNRDYRLEPTARIDKFLDLMAVTATFQRPVNLKTYSPDIWCVEERMPPRNLALRFGQFVDMDLPSVDGIATFLRSQEQTLTYFGVDPYVLQRALRGGRHTVDRIVPVGKALDINPFWDGKDILAQLSRRIDLVA…	636.325
tr|Q97GS8|Q97GS8_CLOAB Acyl-CoA reductase LuxC OS=Clostridium acetobutylicum GN=CA_C2287 PE=4 SV=1	MKLEFTCGEEITIKEVNKLKLELMTSGKGDVEKELERLKKNKNKVHDIKTEETIDLLDRCAKLWLDDNYSKKHIETLAQITNQSFELVNYEFKSMMQMLLRENIQNTIKRELGEVDILDSWHKTNYGYEHRQPRGIIFHNISGNAFVVIPMSISMGLLSKNCNLVKVSKDEPYFAYAFYKSLCELDETVKDRLSVLYFDSSKTEIYDTIVKNSDGVIHWGGEYSSRIIGEMCAKYQKHMIMHGAKISFEVVDKCDDLNKVSEEIAKDIICWEQKACLSPRVVFLNDKIDVDEFSHCLSASLRKITEVIPKAYLSEWNSVKTIQDRQYCTLKYGMKNERRFKVYSSFNADYTVILSDGMPEKEDINKCFYRFIFVCPYSSKSDVVNYVSENLKDYLQTMG…	608.349
tr|A1A1Y2|A1A1Y2_BIFAA Possible acyl-CoA reductase OS=Bifidobacterium adolescentis (strain ATCC 15703 / DSM 20083) GN=BAD_0934 PE=4 SV=1	MSDVDIFHAPRDFEFHDFDTRNVTASDGGTATLCFPRLDADAVHALAASVRRHRAEKLARYSTDGIVDVIARAVELWTDPEYPERRLAERLIPAVTGYDASMVRIELKRYMRMFRRRELLRFVDDELNCPQMLDEYRPNRSGGYTRLYGPELSFHVFSSNVPGIPVWSMTMGLLTKSAILGKSSFDEPLMPVLFARSLASVDPDMADALAIVPWRGGTVDLEDAAIGEADAVVAYGSSHTTEAIRPRVRAGKPFLSYGAKIGFSLIGREALRADLYAGTVHRMAIDVATYDQQSCLAPQTMFVERGGAMSPAQVAELLASELDGQQRKYPRSTPSEEESMAIQRLRSTAQMKALMLGAGPMAAAAGNADDAPSDDPFVVQSRSGTDWTVLYYPSIGMAD…	618.608
tr|A8I704|A8I704_AZOC5 Putative acyl-CoA reductase OS=Azorhizobium caulinodans (strain ATCC 43989 / DSM 5975 / ORS 571) GN=luxC PE=4 SV=1	MDRAQKIITQFGPNGRRSMLDAQELCARLDAARQTLPHPFEAERVRIVASVADAISRHKGELSPAIRYLGFWTRAAALKLLERSFAATIPPHTLRRPRGMTFHLPPRNVETIFLYSWILSFLAGNANIVRLPQEVSGTVGWVLDLFLAALDASSERSQLFVHYPLDTDLSGLISAHSDARMVWGGDAKVGAFERLPLRNGGKSLWFGDRSSLCLLDGAAVGALGPAEREALAQKFFNDVFVFDQMACSSPQALYVVGTPTAHLEGVRNLLAAIGHVATAKGAIGAAGHQIAKMTAAFSAAASGDVIDLSWRGTELTTVVSGVAERVDRRIGGGFLSVVFLPDLAALNGVLRERDQTITHFGFSEDAIRLAAARNLGPGVSRWTPVGSALDFDSVWDGYD…	635.256
sp|Q7N577|LUXC_PHOLL Acyl-CoA reductase OS=Photorhabdus luminescens subsp. laumondii GN=luxC PE=3 SV=1	MTKKISFIINGQVEIFPESDDLVQSINFGDNSVYLPILNNSHVKNIIDYNENNKLRLHNIVNFLYTVGQRWKNEEYSRRRTYIRDLKKYMGYSEAMAKLEANWISMILCSKGGLYDVVENELGSRHIMDEWLPQDESYIKAFPKGKSIHLLAGNVPLSGIMSILRAILTKNQCIIKTSSTDPFTANALALSFIDVDPNHPITRSLSVVYWPHQGDTSLAKEIMQHMDVIVAWGGEDAINWAVEHAPPYADVIKFGSKKSFCIIDNPVDLTSAATGAAHDICFYDQRACFSAQNIYYMGNQYEEFKLALIEKLNLYAHILPNAKKDFDEKAAYSLVQKESLFAGLKVEVDVHQRWMIIESNAGVEFNQPLGRCVYLHHVDNIEQVLPYVQKNKTQTISIF…	618.192
sp|P12748|LUXC_VIBFI Acyl-CoA reductase OS=Vibrio fischeri GN=luxC PE=3 SV=3	MNKCIPMIINGMIQDFDNYAYKEVKLNNDNRVKLSVITESSVSKTLNIKDRINLNLNQIVNFLYTVGQRWKSEEYNRRRTYIRELKTYLGYSDEMARLEANWIAMLLCSKSALYDIVNYDLGSIHVLDEWLPRGDCYVKAQPKGVSVHLLAGNVPLSGVTSILRAILTKNECIIKTSSSDPFTANALVSSFIDVNADHPITKSMSVMYWPHDEDMTLSQRIMNHADVVIAWGGDEAIKWAVKYSPPHVDILKFGPKKSLSIIEAPKDIEAAAMGVAHDICFYDQQACFSTQDVYYIGDNLPLFLNELEKQLDRYAKILPKGSNSFDEKAAFTLTEKESLFAGYEVRKGDKQAWLIVVSPTNSFGNQPLSRSVYVHQVSDIKEIIPFVNKNRTQTVSIYP…	623.069
sp|P08639|LUXC_VIBHA Acyl-CoA reductase OS=Vibrio harveyi GN=luxC PE=3 SV=1	MEKHLPLIVNGQIISTEENRFEISFEEKKVKIDSFNNLHLTQMVNHDYLNDLNINNIINFLYTTGQRWKSEEYSRRRAYIRSLITYLGYSPQMAKLEANWIAMILCSKSALYDIIDTELGSTHIQDEWLPQGECYVRAFPKGRTMHLLAGNVPLSGVTSILRGILTRNQCIVRMSASDPFTAHALAMSFIDVDPNHPISRSISVLYWPHASDTTLAEELLSHMDAVVAWGGRDAIDWAVKHSPSHIDVLKFGPKKSFTVLDHPADLEEAASGVAHDICFYDQNACFSTQNIYFSGDKYEEFKLKLVEKLNLYQEVLPKSKQSFDDEALFSMTRLECQFSGLKVISEPENNWMIIESEPGVEYNHPLSRCVYVHKINKVDDVVQYIEKHQTQTISFYPWE…	619.95
sp|P21309|LUXD1_PHOLE Acyl transferase OS=Photobacterium leiognathi GN=luxD PE=3 SV=2	MENTQHSLPIDHVIDIGDNRYIRVWETKPKNKETKRNNTIVIASGFARRMDHFAGLAEYLANNGFRVIRYDSLNHVGLSSGEIKQFSMSVGKHSLLTVIDWLKERNINNIGLIASSLSARIAYEVAAEIDLSFLITAVGVVNLRSTLEKALKYDYLQMEVNTIPEDLIFEGHNLGSKVFVTDCFENNWDSLDSTINKICELDIPFIAFTSDGDDWVCQHEVKHLVSNVKSDKKKIYSLVGSSHDLGENLVVLRNFYQSMTKAAVSLDRQLVELVDEIIEPNFEDLTVITVNERRLKNKIENEIINRLADRVLASV	625.656
sp|P19197|LUXD1_PHOLU Acyl transferase OS=Photorhabdus luminescens GN=luxD PE=1 SV=1	MENESKYKTIDHVICVEGNKKIHVWETLPEENSPKRKNAIIIASGFARRMDHFAGLAEYLSRNGFHVIRYDSLHHVGLSSGTIDEFTMSIGKQSLLAVVDWLTTRKINNFGMLASSLSARIAYASLSEINASFLITAVGFVNLRYSLERALGFDYLSLPINELPNNLDFEGHKLGAEVFARDCLDFGWEDLASTINNMMYLDIPFIAFTANNDNWVKQDEVITLLSNIRSNRCKIYSLLGSSHDLSENLVVLRNFYQSVTKAAIAMDNDHLDIDVDITEPSFEHLTIATVNERRMRIEIENQAISLS	641.804
sp|Q9AJA7|LUXD_SHEHA Acyl transferase OS=Shewanella hanedai GN=luxD PE=3 SV=1	MECSNSCLTIDHVIQLDDDKEIRVWETLPKDNTAVRNNTILIASGFARRMDHFAGLAEYLSSNGFHVIRYDSLHHVGLSSGDINEFTMSIGKDSLLIVIEWLKGRGVNKLGLIAASLSARIAYEISNDVDLSFLVTAVGVVNLRDTLERSLKYDYLQLEIEDLPEDLDFEGHNLGSKVFVRDCFKHNWVTLDSTKNKMKNLDIPFIAFTANDDDWVKKAEVLEMMNSISSTKCKLYSLIGSSHDLGENLVVLRNFYQSVTKAAISLDNDSVDLNVEIFEPKFEELTSVTVQERRLKNKIESEILELMN	634.586
sp|Q5DZ04|LUXD_VIBF1 Acyl transferase OS=Vibrio fischeri (strain ATCC 700601 / ES114) GN=luxD PE=3 SV=1	MKDESSFFTIDHIIELENGQSIRVWETPPKSDTHKKNSTIVIAAGFARRMDHFAGLAEYLSSNGFRVIRYDSLHHVGLSSGQIDEFSMSIGKHSLLIVVGWLRAKGIQNLGIIAASLSARIAYEVINDIDASFLITAVGVVNLQDTLEKALKYDYLRLPIDELPDDLDFEGHNLGSKVFVTDCLKNEWDTLGSTFKAVQGLNIPFIAFTANGDSWVNQSDVEKMIDNIDTTQCKLYSLIGSSHDLGENLVVLRNFYESVTRAAVALDKGSLDLDIEIVEPGFEDLTSTTVKERRLRNKIENELLELA	631.588
sp|P05521|LUXD_VIBHA Acyl transferase OS=Vibrio harveyi GN=luxD PE=1 SV=2	MNNQCKTIAHVLRVNNGQELHVWETPPKENVPFKNNTILIASGFARRMDHFAGLAEYLSENGFHVFRYDSLHHVGLSSGSIDEFTMTTGKNSLCTVYHWLQTKGTQNIGLIAASLSARVAYEVISDLELSFLITAVGVVNLRDTLEKALGFDYLSLPIDELPNDLDFEGHKLGSEVFVRDCFEHHWDTLDSTLDKVANTSVPLIAFTANNDDWVKQEEVYDMLAHIRTGHCKLYSLLGSSHDLGENLVVLRNFYQSVTKAAIAMDGGSLEIDVDFIEPDFEQLTIATVNERRLKAEIESRTPEMA	631.352
sp|P12747|LUXI_VIBFI Acyl-homoserine-lactone synthase OS=Vibrio fischeri GN=luxI PE=3 SV=1	MTIMIKKSDFLAIPSEEYKGILSLRYQVFKQRLEWDLVVENNLESDEYDNSNAEYIYACDDTENVSGCWRLLPTTGDYMLKSVFPELLGQQSAPKDPNIVELSRFAVGKNSSKINNSASEITMKLFEAIYKHAVSQGITEYVTVTSTAIERFLKRIKVPCHRIGDKEIHVLGDTKSVVLSMPINEQFKKAVLN	609.63
sp|P54298|LUXM_VIBHA Acyl-homoserine-lactone synthase luxM OS=Vibrio harveyi GN=luxM PE=1 SV=2	MKLMLSLGSLSANSLPIEKKQQVLIDLVIRTYQSHERTELFKAITEYRKNQLIALFPEHANKSYSIIFELMDYRDLIERYPSTLSEEATLLEKVVGQCFMHWLDFWCECEIAAIKAKFPLKENELPAPQLLFEDSAYYGALVERVEDTQLMVQIPSHPQAMPLSDAITLSNLELFIQGEKWYEMLSLLSLSQVGKHFIVLKHPVQDSCPTLVASALIQNWSVRDTWLSYAPQFSNEQWNYCFPSYGYSEFTRLQLFTPSSLSKCYSLPEFDNEFKLQLSDTQAVCEVLRLTVSGNAQQKLYFLYLAQKELMSVLHQAGYKIGFTIIEQPFMLNFYRAIDAKAYFHSGYCDLNDDGKQTYRGFWNFEMMVKAFSNIDFRGYKRAVRASRKRGSLERDEHV	620.372
tr|A7I950|A7I950_METB6 Acyl-CoA reductase OS=Methanoregula boonei (strain 6A8) GN=Mboo_1744 PE=4 SV=1	MITCYLVNGKFETCTCQDFEDIAGSVNSGRINLAAMPLEGIIRILDALGKKILKNPEVNSVPGVSYISLWLRRENLDRICQVNYTDNRFADRFCQQAGSHSRMMAQPRGIVCHWIAANMPTLGFFSIVQAFLSKNGSMAKIPKEYVPLILSLLRELQGIIVEVENTKCTGETLLKAIAIVVFEGRSADISEKFSRSADCRIVFGGSEAIHAITRLPCRDHCETIVFGPKYSFAAFDREYTESEGFKKSLDLFARDIAVFNQMACSSPHVLFLEKSRFSMETIAALLAEAFERLPPALRLQNIPVSLSAKIINERAIYRLAEDKNCVAPADLGWTILIGGRPGLEEPVQGKCIFIKEVKALDDVIPQVNHKIQAIAIGISDPEKRKVFAQQVTARGADRI…	614.266
tr|Q2FUK5|Q2FUK5_METHJ Acyl protein synthase/acyl-CoA reductase RfbN OS=Methanospirillum hungatei (strain JF-1 / DSM 864) GN=Mhun_3113 PE=4 SV=1	MITCHLMNGKFETQNTENFDEISHIIENKRKALAAIPLDAIIKILDVLGKGILKKPEINTHPGVSYISLWLRRENLDLICRVNYSNKGYLDGFLQTETNFLMMAQPRGIVCHWIAANMPTLGFFSIVQAILSKNGNIVKMPEVFVPLILSILRELVNISVNYNGVTYSGKTLLDTIAIVTFEGKSARLSEKFSLAGDCRVIFGGSKAVRAISLLPCKDHCETIIFGPKYSFAVFDKQYIESDSFKSSLPMMVKDIAVFNQMACSSPHVVFMEKNKYPIMTIASWIQDTFKDLPETLRNQEISTGHSSKIINTRTRYLLSDEKNCIAPSDLSWTILIDQEICLEEPIQGKCIFIKEINSINDVIPLVNHKIQAISVGILNQEKREVFARDITSQGVDRIV…	626.738
tr|B8GKT4|B8GKT4_METPE Acyl-CoA reductase OS=Methanosphaerula palustris (strain ATCC BAA-1556 / DSM 19958 / E1-9c) GN=Mpal_1926 PE=4 SV=1	MTAAPMLWRGAIRDAAELPELLKTLLALLADDLALRLNPMVLLAAADRLGTAILAGTVPDLQQALIETGLPPAEADQTLATIGRFLAKENLEQKLRRELGGVDPFAIRRVTFTEPVFEGWAPLGVLVHLAPANVPTVGPLSVIEGLLAGNINLLKTSRKSGRFPQVLLQALVDADQTGSLAPFIYVLPLSSQDQGALHDLFALADGIAVWGGEETVDAVKKEAPRGTEMIVWGHRISFSYLTAAAGTDPALLKGVAEEVCILEQQACSSPQCLYLETSDPADLQVFADRLGKVLTTVAPTFPRTLPDRAEAAEVTTVTELVRLEGCLDHGAVVEPADRSWRLLIDPEPGLRPSPLFRTLWIKPLTRDRIVSTLRPMRAYLQTVTLGCTREEVAPLSSLL…	635.766
tr|Q2FUH6|Q2FUH6_METHJ Acyl protein synthase/acyl-CoA reductase RfbN OS=Methanospirillum hungatei (strain JF-1 / DSM 864) GN=Mhun_3156 PE=4 SV=1	MEDNIHIYAGGCVDKERYVESFTELIQELEENRRALFECPDEIIIHLFAHFGKEIIKDSSLAYIPGLSYLSLWLRKENLHAIYLANFGIKPGIRDSIQVDSRSEMIHVPRGVVCHWIAGNIPLLGFFSLVLATLGKNASILKIHPSVYKYLNPLLQKLEEVTIEIDRVSYSGKVITLSVSLVSFPGKNEIMSRDFSLSADCRVIYGSHEAVQAISCLPHQVHADTIVYGPKYSFAVFDKEAVESPEFSSMLKGLAQDIVLYNQAACSSPHTIFFEKSKMLLHDIAEQLKSAFQTLPERMFYPLDEGIAISVINTRARYLLDSSKDILLSDDLKWTVCINDTISLEEPVQGRCVFVKEVSDIDQVLPLVTRKVQTVALGMVDQVRKERYVRELAYRGVDR…	653.902
tr|Q5W5Z8|Q5W5Z8_AERHY Putative acyl-CoA reductase LuxC OS=Aeromonas hydrophila PE=4 SV=1	MQRHLPMTPSGATTVLWQEGPAVGFVAPVAGWQAFCPQPLPCFAPVICDFVAALSARLQQEGRRHPDLAAFGFWLRPRQLAREQQRLQGRGPLGVTFHLVPSNVPTVAFYSWLMALLMGNPCVVRLSSRRDPQQEAMLAILNELFSLGEWQAIAARTRFIRYDHDEGITAWLSARCRLRIIWGGDETIRQVRAIPLAPTAQEVVFPDRRSMAVLDSRWLVGLDPQEWQLTLAALQQDCTRFNQQACASPTTLCWLGEPDEGLRRRLLEALFAPFAADPALAMERLIHSQQNAAEQGAMQVTSLPGVTLLTPTSTLRLAHVGGGTVAEFVADTLNELLAQPWDMQTCVWVGGDRAGVEAALPTAPICRIDRVVAPGQALAFEWHWDGIDMLQLCSRGLSR…	639.097
tr|Q2BEP0|Q2BEP0_9BACI Possible acyl-CoA reductase OS=Bacillus sp. NRRL B-14911 GN=B14911_25405 PE=4 SV=1	MAETVDIFHLPSSIKPAVVKEKIYNAEGETFSLRYPELSGEEMKHTIEAVLEKRSQYLKDLPVSSIVSTIDEAVRLWLNPDYHLRELAEKLLPAVTGYDSEMIRLELKRYMRTFRKKELLRFLEEEFDSPGMLDEFRPRKSGGLSRAYGPDLIFHVFSGNVPGVQLWSLIMGFLMKSAHLGKTSFSEPVLPVLFLKSLAEIDENLAEAAAVLPWHGGNSEMEAPALESAEAVIVYGSDKTVNSIKKRLPEGKCLLAYGHKISISMIGKEALTPDLYARTARRLAEDICIYDQQGCLSPQSVYIEEGGTVEPRRFAQLLGSELARYEKKRRRSVLSEEEHLSIQRTRGKYELEKLKGSRTAVYKDGMNTGWTVVFQEGSGFEASPLNRFVHIFSVQELEG…	624.673
tr|Q25QV5|Q25QV5_VIBCH LuxC OS=Vibrio cholerae bv. albensis GN=luxC PE=4 SV=1	MKKHMPFIINGRVTDCSKKSESEQKSIFFRENSLNLDVLTDHISDEITSYKNSLELTINNIVNFLYTVGQRWKNEEYTRRRSYIRDLKNFLGYSEEMAKLEANWIAMILCSKSALYDIVQTELGSRHILDEWIAQDECYVKALPKGRTLHLLAGNVPLSGVTSILRAILTKNQIIVKMSSNDPFTPHALAMSFIDVDPNHPITQSISIIYWPHTQCTQVAQRLMQKMDVVVAWGGSEAIRWAVEHTPPHAELIKFGPKKSLTIINDPENLIEAAEGAAHDICFYDQQACFSTQNLFYIGSRFPEFKQALREQLQRYARILPKSQSSIDEQADFSLTLRECQFAGFTAEMGNQQNWMMIESPAGAELNHPLGRCIYLHQMASFEEVLPFVIKGQTQTVSL…	625.108
tr|B5WJ52|B5WJ52_9BURK Long-chain-fatty-acyl-CoA reductase OS=Burkholderia sp. H160 GN=BH160DRAFT_3103 PE=4 SV=1	MEHTETTVRQSADPAQESNLAPLPVPHVYRGRTVTGSAIRHVSRDLGQGFCTPRIELDDLVWPRAESGPAFDIPVAKIIDFLVELGPRLHLDVNPLMQAALESMIKVSPLGRRILENCYRDIPNLFAREVIEDELRVSLGDARLVDGWVARTLRGRPSRLRAFPPRLVHILAGNSPMVAAMTVMRAALTKGVHLLKLPSNDLFTATAILRTMAEIDPDHPVTQSFSAAYWRGGDEHVESILYRPQYFDKIVVWGGESAVRHAMRYAGPGLELVAFDPKVSISLIGREAFASDEVLREVARAGAADVLSFNQDACNASRYQFIEGDEDDADRYAEQLALALGQDFRYGDGQGPSVPSDIREAVDVLREMEPLYRVFGGYDGKGLVIRSEEMVDFHPICKT…	628.503
tr|C5EUL3|C5EUL3_9FIRM Acyl-CoA reductase OS=Clostridiales bacterium 1_7_47FAA GN=CBFG_05419 PE=4 SV=1	MILANGKLYDSGRQGEVLACMEERINRTMEGKHLEADMVISALACLGQKLEQRYGYPQAAGMFSREAMEGRLMRELGNARPYGSVKPSPNSRISTRVMPLGTLLHIGAGNADFLPAYSVAEGLLTCNVNILKLPGADSGASLEMLRMLIDIQPELADYIYVFDTSSKDRDALMQLAGLADGIVVWGGDGAVTQVRSLAPPGIRLVEWGHKLGFAYISGYTDREAELAALAGHMMATKQLLCSSCQTVFIDTESYEEILEFGRGFLDYLERAADRFPGSNPIVAGAISLRRYNDELERIVYGEGTGGNRIFQGKGCSVTVCGDMELELSPMFGNCLIKRLPRNKAFGCLRRHKGHLQTAGLICVGECREELEMFLCSCGVSRITDAGSMSALFADGTHDG…	612.566
tr|A6FKE5|A6FKE5_9RHOB Possible acyl-CoA reductase OS=Roseobacter sp. AzwK-3b GN=RAZWK3B_01545 PE=4 SV=1	MVERACYLPGLDPQALHWKTLTFGQGGAPGYEVAVPVLEPQDMTRLAAHVRHHAAQHLRPMPVSRIVEVIDRVIARLLDRQDPYRQRMERALPVVTGYDAEMVRVGLTRYLKTFRKPELLRFLAEDFPNPAILDEFQPLPKGGYGRAFGPGVLGHIWAGNVPALPLWSLVCGLLVKSGTIGKVSSAEPLFATWFAEILAEVAPELSDCLAVVWWQGGEDAPERALLQSADMALAYGSAEALADIQSRMPSGKRLLQFGHKVSFAMIAAEALDPAKAAETARRAAEDIARYDQQGCFAPHVVFVEKGGHVSPRVFARYLAGALSAFGQRYPRRALSMAEANSLAAWRQQEEFAHGAEVIGDALGDWSVSFHEGGQGFGPSCLNRAIRVVAVDALTDVPSQ…	620.347
tr|A6G1J2|A6G1J2_9DELT LuxC, acyl-CoA reductase OS=Plesiocystis pacifica SIR-1 GN=PPSIR1_36437 PE=4 SV=1	MATKTKTLPSVVCGTVVRSAPAGHHTSTTVTGHELRVPLLAMSDVDTILADGPRDRLAELPTQEIVNFLYAAGQNWKSSEYVRRRLYIRELINQLGYSPEMAKLEANWIAMILSGYAGLYDIIASELGHRFILDEWIPREEAQVRAYPKGRSLHIMPGNVPFSAVVSVVRALVTKNQVIAKSSSEDPFTPVALAQSFADVDADHPVTRALSVVYWPAGAPGEAGERIVAASDVICAWGGQSAVDWARKAARPDAEVVRFGPKRSLAFVDAGERPEDAARGLAHDVCFRDQRACFSSQQAFVRPSPAQLVPALSEALDNYTEILPPSAQGFDDRGARALTLAEARFLGFSCWEAKDGSWAIIHCPPSFAAQHPLSRTVYLHDWPADLDPGAQVTGDTQTV…	622.695
tr|C2GSP2|C2GSP2_BIFLO Acyl-CoA reductase OS=Bifidobacterium longum subsp. infantis ATCC 55813 GN=HMPREF0175_0038 PE=4 SV=1	MPTVDESVSQAIDVFHLPSGVDVSDYEIYEVATSDGVKRLRYPRLDGSKVTSLAKQLVDVRNRTLAAMSVNDILDIVADAAQLWADPDFELRRQAELLIPAITGYEPDMVRIELKRYMRQFRRRELLRFLDSEIGQPSMLDEFRPNKAGGYSKYVGPALTYQVFSSNVPGIPVWSMAMTLLVKGAILGKSSFSEPVMPAFFARSIAMVNSDLADAIAVVPWKGGSQQLEDSAIDAADAVVVYGSSQTTKLIAGKVAGSKPCLGYGAKVGLAFIGREALRPDTYADTVHRVAVDIATYDQQSCLAPQTVFVETDGALTPREVAQLLGGELENQQRKYPRSVLSDAENVAIQRARTDAEMRALMGGKAAVFASGHSTAWSVLYRELDGSGADEDVASLMSP…	629.492
tr|B5HPG8|B5HPG8_9ACTO Long-chain-fatty-acyl-CoA reductase OS=Streptomyces sviceus ATCC 29083 GN=SSEG_08621 PE=4 SV=1	MRRDTRLLRAGDDPRMSRTTLDGTAAAPVTVVHVVRGEADRSTPVDRGRFTAPALDLDRLVWPRTEPGPAFDVPVAEIVDLLVETGEALKADRAGLLAEALDRMVPVSPLPAEVLERAYAVLWRSFQRPGLYAQIDHELGGADVLDGWREVRLPDDRIAATRAFPPRLVHIIAGNAPGVAAMSVVRGALTKGVNLLKLPSNDLFTATAILRTMAAVAPGHPVVRSFSAVYWRGGDEAVESVLFRPQFFDKLVAWGGEATIRSALKYVGPGFELVSFDPKTSISMIGREAFASEESLARAADAGAADATFFNQQACVASRFQFVEGSWEDADRYAALLCERLGVAREFSSADGPRVAAELREEIDVLRSMEPEYRVWGGYDGRGLVIRSPEPVDFHPDGK…	645.511
tr|B9XN01|B9XN01_9BACT Acyl-CoA reductase OS=bacterium Ellin514 GN=Cflav_PD1970 PE=4 SV=1	MNLPNYFLADLPPEATFSHQMIEDACRTLKRNREQYLTNRNTASLVRLIASVCDNWLDPEYPFRKYALHHGPKETGFSAAILAAGLDGFFKQVTAESLNALMVQELGHARRLDEPCATNEELKAQRAAMVTGPELLVHITGGCLPNPVLTSIILGLLVRSAQFVKCASGTSFLPRLFAHSLYEADGKLGSCLEIAEWKGGNAHLEKALFHEADCVTATGNDETLAEIKKHVPSRTRFLGYGHRVSFGYVTHQVLSSFSFKKVVARAANDVVAWNQLGCLSPHVIYVETGGSMSPEGFAEMLAEELAKREQSEPRGDLPPESAATISSRRAFYEVRAAHSPETRHWCSENSTAWTVIYEAEPRFQLSCLNRFIYVKSITGLTEALQNADTVRGKVSTVGL…	626.415
tr|C7IN55|C7IN55_9CLOT Acyl-CoA reductase OS=Clostridium papyrosolvens DSM 2782 GN=CpapDRAFT_4138 PE=4 SV=1	MRIEYSTGSNIINKKVNGLELELVCANKAELSEEISRLNNNKKKAHGISLDKTIDLLDKCAKLWLNDNYMAQHLDIMSKIVNQSPELVKSELMGSFSMLLRENIEKMIKEELCFPEILDSWVKTGYGYVKRQPRGTVFHNISGNAFVVIPVSMSMGLLSKNCNLVKVSGDEPYFAYAFYKSLCEIDASISDRLSVVYFDSSQPDIYETVIKDCNNVIHWGGEESRKSIAEICAKYGVDLISHGAKISFEVIDEMEDIQKTAQNVATDMVMWEQKACLSPRIVFVNKNLDVVEFSQSLAGALNNMASVFPKAYMTSWNSIKTIQDRQYCTLKYGLKNKVEMFSSFNADYTVILNNGMPDKEDMDKCFYRFVFVCPYEDITEVYKYVEFNIKDYLQTMGYS…	623.882
tr|B4D010|B4D010_9BACT Acyl-CoA reductase OS=Chthoniobacter flavus Ellin428 GN=CfE428DRAFT_2248 PE=4 SV=1	MTTREIAAHLAAAAAHFPVLGGITHHDLLALIHAELGNAEALDDFHPYGAHYAKAVGPKQILHIVSGDTPAAALRSLILGLLLGAHNLCKVPHAGLPELAQFQSWLPAALAARIEIDRELTSDWIEESDAVIVFGTDSIADKIRPYIRPGQIFLTHDPKLSFGVIFDDPNFASAADAARDASIFDSHGCLSPHVFFVANDPLAYAAKLAAEMERVHEREPRGALSLSDANAIRNLRTELSSRLAHDEPVALFQSMDSTAWTVAFDALPGFPHPRLNRFVFVKPFPEDFAEALADVRPHLSCAGIWPPTLENARVLAEVGVSRICPVGRMDLPPITWHHDGQPVLAPLVRWIDCESGG	647.028
tr|C5RIT9|C5RIT9_CLOCL Acyl-CoA reductase OS=Clostridium cellulovorans 743B GN=ClocelDRAFT_1932 PE=4 SV=1	MKSETVCESNVLIKNINGLELELTYSSRDQVIEEIKRLRKSKSKSHAISVQDTIDLLDRCGRLWLDRGYSKVHIERLANILNQSEELVTYELENSMRMLLRENLEIIIKEELGNIDILDNWVPTSYGAVHRQPRGVMFHNISGNAFVVVPTSIGMGLLSKNCNLVKVSADEPYFAYAFYESLVQLDPSIKDRLSVLYFSSECSDIYETVVREMDCVIHWGGEYSGRIMAELCAKYNSHLIMHGAKISFEVIDKVEDIKTIAKGIASDVICWEQKACLSPRMVFANKKIDINILAETVAESLKELTEVFPKAYLSPWSSMKSIQDRQYCLLKYSVDEEKPAKVFASCNADYTVILSNRMPEKKDIDRCFNRLIFVCPYENKDEVHDYVEENLKQFLQTMG…	642.111
tr|C8PNS9|C8PNS9_9SPIO Acyl-CoA reductase OS=Treponema vincentii ATCC 35580 GN=TREVI0001_0963 PE=4 SV=1	MQIQSDETAVTLLAGVLQPERIPYPVFSPEAMEFLAAISAEIGASELHSIPEIAAFGFWCRRVHLEALAKRHASPFPRLGRGLAFHIAPSNVPTMFAYSYTIGLLAGNANIVRLSERGGEIATMLCACIGRVLDRPEFEPIKRRTSFISYGRDDAVTAAYTAECDVRVVWGGDETIRRIRALPMPPHAVELVFPDRWSFALFSQAAFSQADEETLAAWAHRFYNDTYLMDQNACSAPHLVVWENDGGDPAVRPRWWEKIAAEAQAAYRFGAYQAARKYEQLCLAAMTLPEDISVRQYAGNLLYVASLKKLPAEAAETLRGTFGFFYETEIRNKEALLPLLSFKVQTLCAEGYRREELAQFFAQRRSAGIDRIAALGQAMEMDTIWDGKDLIAELSRIIS…	674.274
tr|B4BNK5|B4BNK5_9BACI Acyl-CoA reductase OS=Geobacillus sp. G11MC16 GN=G11MC16DRAFT_1994 PE=4 SV=1	MREYAGYIPHIGDEPIETRVLTFEKNGERVEVEVPLLTVEQLNKVIEKVKQASAQFLKSLSVTEIINLLDRVMEQLLDRRHPYRQKAEQVLPIVTGYDEEMVRLGLTSYFKTFRKPQLQRFLVEDLENPLLLDDFQPRPKGGLSKAVGPDVIVHVWAGNVPALPLWSLISGLLVKSGNIGKVSSAEPLFAGWFARLLVEVEPKLADCLAVVWWKGGDVERERAVFGQADVVVGYGSNASLEEMQRRLPVTTRFLPFGHKLSFGIVSRSCLDARKAWHVAHQAAFDIVRYDQQGCYSPHLFYVQTGGIVSPKEFARYVAHELNCFVKRFPRRPLSLEEMAAQASWRQREELDVLVNKEKEVLGNEAGDWTVVYEPERREFAASCLNRVVKIVAFDDISQI…	627.228
tr|C3XHB7|C3XHB7_9HELI Acyl-CoA reductase OS=Helicobacter bilis ATCC 43879 GN=HRAG_01463 PE=4 SV=1	MQCLFPILDEAEFYKQLDELKKLPVLTIFDKRVCEFLHKLSLLIMSDSEAKNYADIISFGFFIRKANIEKLKKDYKDSLRNRVGRGLSFHIAPSNVPINFAYSLVAGLLSGNASVIRVSSKFFKQTEILCRLLENLRSQYEMTQYIKIIQYSHSKEITDKLSSLADVRVIWGGDTTINNIRQSPIAPRCVELCFADRYSISVIDSKALLKLNESELQTLTGHFYNDTYLYDQNACSSPRLIFWLNKDYANEARNRFWHYVWLNIKDRYKLESISAVDKLITQCDVALNIDNVKIEPTHDNLISRIYVPLLDERVENYTCACGSFIESSGDYIKEVLRIVSKRFQTLTYFGVDSQMILEEIATLGILGIDRIVPIGKSSDFSLIWDGYDIINTMSRVIDVR	651.318
tr|Q1NH45|Q1NH45_9SPHN LuxC, acyl-CoA reductase OS=Sphingomonas sp. SKA58 GN=SKA58_02115 PE=4 SV=1	MTDPFRVPLIIRGQIIDDADIDYGGRRGGVSFSAPDIAKHVARLPLRTPSAMADLYALSFKEILDFLVALGERLDFGQNRHLQEAFRLSCLTSGLSESILRVHFQHIGAAFDRTEMRRMMERSCGIDYLEGWVDQGAGRFPGLTARTRAFGARTVHVIAGNAPIVSILTVIRNALTRSDAIIKLPSNDPLTAAALVRTMVEMDPDHPLSKHVSVAYWKGGDDQVESAIYDPRGVEKIVAWGGFDSVKHITRYLQPGIDLITQDPKLSGTIIGREAFADEETLEQVARRLALDIGAQNQEGCVSARVIYVECGTDEAGLECANRLGQMTFDALQRLPDHLSTPHKAFDGALKAEIDGIRLNDEDYRIFGGRTNEGAVIVSQEEYPVDFSRTLACRVGNIV…	621.333
tr|B6R6R1|B6R6R1_9RHOB Acyl-CoA reductase (LuxC) superfamily protein OS=Pseudovibrio sp. JE062 GN=PJE062_2104 PE=4 SV=1	MLGSSAALPFSEDAIRFVQGFSKEIFANRNLKQFPEIIALAHWMRKANILTLKQKFESETTERFFLGRGVALHIAPANVDTIFLYSVLLSLLAGNANIVRISTRKSPALDALVTVLQDLLSQDEFSKIAARLLIVRYERDDHINADLCSQVDLRVLWGGDQTVKSIREIPTRPATRDVCFPDRWSLAVINANSITSEADVVKLVKQFANDVYWFGQNACSSPRAVAWLGDVEKVRSISSLFWSALTQEAIRFQDEFGAVDYVNKLISQSHVVLDGYDASMLTTGNNLVSVVRFSKSVSLPMDQHNGCGLFYEVCLEDLSDLRNVLDKKSQTVCSYGVSKQDWLAFLQEKQIAGIDRVVPFGEALTFNSVWDGMDLMREFTREIAISI	651.054
tr|C6PQ10|C6PQ10_9CLOT Acyl-CoA reductase-related protein (Fragment) OS=Clostridium carboxidivorans P7 GN=CcarbDRAFT_0932 PE=4 SV=1	VLEEPIGGRCLFVKEINNMFEVKDLITRRVQTIGIACKDKNKTLEFADSVTALGVDRVVDVGLMNIYDYPWDGCFMTNELVRWCSVNIN	612.091
tr|C6PWN0|C6PWN0_9CLOT Acyl-CoA reductase (Fragment) OS=Clostridium carboxidivorans P7 GN=CcarbDRAFT_3197 PE=4 SV=1	MITCYSLDGKIYSEGVIFENLDIIYLALENNWSLLKSIPVEVVISILDEYSKKLHLNRELLKVEGVPFLLSYLKRSNIENLIKNNIGDQNYLNEFIHKGNGKYIKAQGRGIACHWIAGNVPTLAFYSIFQALIAKNSNIIKVPKQSIDLILKLLELMDNIKVNYKSKIYYSTDILKNISLIYFDSNDKLLNEQMSAKADARIVWGGEEAVKSINSLPKKSTCKDLVFGPKYSLAIFDKSVIESCECEEFMNRLVMDIAIFNQKACSSPQVLFIEKSKIPFDKSIKKLANAFKKLDKRYPNILDESTAGRIINERGIYSLSLDKDLCCSKGLNY	636.108
tr|C7PEF7|C7PEF7_CHIPD Acyl-CoA reductase OS=Chitinophaga pinensis (strain ATCC 43595 / DSM 2588 / NCIB 11800 / UQM 2034) GN=Cpin_5948 PE=4 SV=1	MSSIEKVAALVRLGQYLSGDDPALQAVKDRAFQANGWFTHEFIDLSLQNICRYYLDETRLNSWLAGYPAPAVNPRSVGIVAAGNIPLVGFHDWLCGFLSGHQVRLKLSTKDVVLMQHVIDKISEWYPQYAKQTLVQEMLKNCDAYIATGSNNSARYFEYYFAQYPHIIRRNRTSVAILDGTETAEELEALADDVMLYFGLGCRNVTKIFVPDEYNFEALIKGLRKYTYLADHHKYKNNYDYNLALILLNSGLYMANDNIILQESASLFSPLSVLHYSHYADKKVLTEELKANNDLQCIVGHGFTPFGTAQQPSLSDFADGVDTMQFLTSL	625.422
tr|C6VZ97|C6VZ97_DYAFD Acyl-CoA reductase OS=Dyadobacter fermentans (strain ATCC 700827 / DSM 18053 / NS114) GN=Dfer_0440 PE=4 SV=1	MISRIRRINAFIRLGQFIGDAANEETIEEWVAAARSRNNWFTPANVRLSLNAIAGEYLDAEKLRTWAESYPEPAQSRKIGVVMAGNIPAVGFHDALCVLISGHTLLAKPSSDDPLLIRALLAQLIEIEPEFKEYIHFVERLNDSDAYIATGSDNTARYFHYYFAKKPNIIRKNRTSVAALSGSETPAELRALGNDILQYFGLGCRNVSKVFVPAGYDFTGFYQAIEEMAPDYLHHHKFFNNYEYNKSIYLVNRIAHSDNGFLLATESEALVSPISVLHYQHYESAEELKALLRESEEKIQCVVAQPSLHLQDALPFGGAQTPGLADYADGIDTMAFLANMA	650.718
tr|A6LV85|A6LV85_CLOB8 Acyl-CoA reductase OS=Clostridium beijerinckii (strain ATCC 51743 / NCIMB 8052) GN=Cbei_2098 PE=4 SV=1	MISCFMLGDKFYEEPKKLQSLDAIIEELNKNRETIYSYPSEAMIEIINEYSKILCSDRKFLSYEGVPFLVLWLKKDNIKKLLHQDLKKQEFLDDFIEIADNKFMKAQPRGMVCHFMAGNVPTLPIYYLVQAIICRNVNLCRIPIGSIDIVIELLKPLKDIVINFRGEKYYGSTLLKSISIINFSSNDLKLNTEISQVADVRVICGGEEAVKTLSVLPKKTTCKDVIFGPKYSFAVFEKSAMESLKITKTFDNFAKDIISFDQRACSSPQVLFIEKSTVGINEAAQMLAQALEKSLKRYPKVEINQGAAANIINKRGEYLISLEKDIICSKDLKYTILIDKEIILEEPVQHTTIFLKEIEDIFEVCKLITPRIQTIGIASENNSRIINFANKASLHGVDR…	630.449
tr|A9HRM9|A9HRM9_GLUDA Acyl-CoA reductase OS=Gluconacetobacter diazotrophicus (strain ATCC 49037 / DSM 5601 / PAl5) GN=GDI3002 PE=4 SV=1	MPIVTIDESARSEWADAFDFSSRFAFFDEIVVEFLQELSHAILKNTEARQYPDLATFAYFCRRANLHALFQRYTDSAQRSGWGTAVHVAPANIPINFAFSLVFGLLAGNSNIVRMPSRHFPQNDLFVEIFDRIAGTPRFSSIADGTLLLRTSHGSKVFEAWIAEADSLIVWGGDATIAAFRTLIKKPRCVEIYFPDRKSSAVIDAAAYTMTSQDARRRLARNFFNDTYLVDQNACSSPSIVFWVGNPAPVTTARDCFWKTLDEELKNRDYRLEPTARIDKFLDLMAVTATFQRPVNLKTYSPDIWCVEERMPPRNLALRFGQFVDMDLPSVDGIATFLRSQEQTLTYFGVDPYVLQRALRGGRHTVDRIVPVGKALDINPFWDGKDILAQLSRRIDLVA…	636.325
tr|Q97GS8|Q97GS8_CLOAB Acyl-CoA reductase LuxC OS=Clostridium acetobutylicum GN=CA_C2287 PE=4 SV=1	MKLEFTCGEEITIKEVNKLKLELMTSGKGDVEKELERLKKNKNKVHDIKTEETIDLLDRCAKLWLDDNYSKKHIETLAQITNQSFELVNYEFKSMMQMLLRENIQNTIKRELGEVDILDSWHKTNYGYEHRQPRGIIFHNISGNAFVVIPMSISMGLLSKNCNLVKVSKDEPYFAYAFYKSLCELDETVKDRLSVLYFDSSKTEIYDTIVKNSDGVIHWGGEYSSRIIGEMCAKYQKHMIMHGAKISFEVVDKCDDLNKVSEEIAKDIICWEQKACLSPRVVFLNDKIDVDEFSHCLSASLRKITEVIPKAYLSEWNSVKTIQDRQYCTLKYGMKNERRFKVYSSFNADYTVILSDGMPEKEDINKCFYRFIFVCPYSSKSDVVNYVSENLKDYLQTMG…	608.349
tr|A1A1Y2|A1A1Y2_BIFAA Possible acyl-CoA reductase OS=Bifidobacterium adolescentis (strain ATCC 15703 / DSM 20083) GN=BAD_0934 PE=4 SV=1	MSDVDIFHAPRDFEFHDFDTRNVTASDGGTATLCFPRLDADAVHALAASVRRHRAEKLARYSTDGIVDVIARAVELWTDPEYPERRLAERLIPAVTGYDASMVRIELKRYMRMFRRRELLRFVDDELNCPQMLDEYRPNRSGGYTRLYGPELSFHVFSSNVPGIPVWSMTMGLLTKSAILGKSSFDEPLMPVLFARSLASVDPDMADALAIVPWRGGTVDLEDAAIGEADAVVAYGSSHTTEAIRPRVRAGKPFLSYGAKIGFSLIGREALRADLYAGTVHRMAIDVATYDQQSCLAPQTMFVERGGAMSPAQVAELLASELDGQQRKYPRSTPSEEESMAIQRLRSTAQMKALMLGAGPMAAAAGNADDAPSDDPFVVQSRSGTDWTVLYYPSIGMAD…	618.608
tr|A5N1N6|A5N1N6_CLOK5 Acyl-CoA reductase-related protein OS=Clostridium kluyveri (strain ATCC 8527 / DSM 555 / NCIMB 10680) GN=CKL_3024 PE=4 SV=1	MIDCYSLDGYLYEKEISFNNFSHVNDILKSNLKLLNSMPTQVIVLILDEYSKRLSRDKKLLKIQGVSYLSFYFRKSNIEKLIKTSLKDEKYLDEFVSIGNDKYVKAQARGISCHWIAGNVSTLALYSIFQSLIARNSNLVKVPEKSMTLVLRLLKLLDDIQVVYEEKIYDSKDLLKNICLVYFPREDESLNKSMSIMADARIVWGGEDAVDYITSLPKKTTCKDVVFGPKYSFAVFDREVIEGDKCFSYMDKLVMDIVLFQQKACSSPQVLFVEKGSVPLKDVIEMLKKSFEKVGKRYNDSLNESTCAKIINERGVYSLDPDRDICSSRGLEYTILINDQIVLEEPMGGRCIFVKEIESIFDIENLITRRIQTIGHAISDKNKLFKFADRVTALGVNRV…	611.199
tr|B8F9B3|B8F9B3_DESAA Acyl-CoA reductase OS=Desulfatibacillum alkenivorans (strain AK-01) GN=Dalk_1156 PE=4 SV=1	MKDDLKEEGWRLVDSNMQNLCAKFDLLHSDENNVMRLPFLIKGSLRTPARVDFDDILRAFDAAEKVAPAGAFISHAQLEKVQVLREPVINRKTMRPTGAYQYSVMPVFSPREVLENDFSALCALYNTPFQEILELLKSLGALFAQEKTFLDSLRDLTIQTAQLPDQWHNLGFDALGMLIDPCSAKAMVDKDLGVWGLAGSRFLDGWVELPGAAVLPAPVHLIAAQALGEAPAWESRKPSMRAMPTRQLHITAGNAPQIPFISALRAILTKSAAVIKSPYGATLPGALLSLGLPAAAPDHPITRHLSIVYWPGGEAAVEDAFFAPNAFDRIVVWGAPDAVESVKKRALFTKVLTFNPRYGVSMIGREAFAESLEDLAAGAVADSLVANQKACIASQIHYI…	631.236
tr|C6WCZ0|C6WCZ0_ACTMD Acyl-CoA reductase OS=Actinosynnema mirum (strain ATCC 29888 / DSM 43827 / NBRC 14064 / IMRU 3971) GN=Amir_3726 PE=4 SV=1	MNTPVIPTTAVDDLVAVTATGATPDVSFQPSWLSTGGLERFTLRSGPREWHGLRPATQDWAEVGDGLRRAHEALRRLPVRRIVAAFDTAAELWAKRDFPERRDTVRSAAAITGMSEETIDRALDGELSGLRAEHLLAALERELGVPEVLDGFERDGRLRGSTTAIGPRVTLAVFSGNVPGLPVRSLVRALLVKSALIAKIPAREPSFTAAFLRTLREVEPVVADAVVALYWDRDDEANQSAALEQADAVIAYGSDEACAAIRARVAPHQVYEQHGHKLSFGVISRAYLAANGAAEVARRIAADTSELNQHACLSPQVYLVEAGREEANALAGRVAEAMRAAAADFPPGEVPREDAVIVEHRRLLAGWRAASSADAGVWVSEGDTDWTVVLDDALLPLSG…	642.671
tr|D0LNR7|D0LNR7_HALO1 Acyl-CoA reductase OS=Haliangium ochraceum (strain DSM 14365 / JCM 11303 / SMP-2) GN=Hoch_4479 PE=4 SV=1	MSRHHQDEVSRVPEALRDLEIEHRALSHPRDAHARPWHCARPSLSAWPEAVERLRAAARALRAMSTEELVAAIHRVAIRWCNPSWPVRREARDRVVAATGFSPTVVDHSFDLELRNYRSASLWATLKRELGDPRALDRFRPDSELRGASLALGPRATLVVLTGNVPGLPALSLVRSLLLRSAVIAKVASGEPTFASAFVRSLADEDPRLGDAILVTYWSREEDRILRAVLDQVDAVIAYGGDAACAAVRRNLAPHHRYLEHGHKLSLGYLSRAYLRSHELHRVADQIACDVCAFNQQACITPQAYFVQGTMSEVRAFAERVEAAMQAYARYCPLGALSAEEQSSLQYTRLAHTWHRAEDGGRVRGANDLQWTVEVAPALDLRGSQPRFLRLVAVPDEDS…	639.747
tr|Q25QW1|Q25QW1_VIBCH LuxU OS=Vibrio cholerae bv. albensis GN=luxU PE=4 SV=1	MREWINQSKIDLLAKEIGEENVPILVNIFLGELNDYQSKLVSDTVADKLGYLKEISHALKSSAASFGADRLCAKAVELDSRAKSGEMMDISLEVEHMLELLKQTHQCYSDLVH	632.393
tr|Q9L733|Q9L733_VIBFI Phosphorelay protein LuxU (Fragment) OS=Vibrio fischeri GN=luxU PE=4 SV=1	MKDKGTIVSQYVNQIAVNQLMQEVGDENIPVLFGIFCDELDDFIGALSSHPEIDKVREISHCLKSSAGSFGADKL	586.446
tr|Q25QV4|Q25QV4_VIBCH LuxD OS=Vibrio cholerae bv. albensis GN=luxD PE=4 SV=1	MPHSSHWEVDDPCTIDHVISLSGNQQIHVWETPPTLKFNSMPTRRNSILIASGFARRMDHFAGLASYLSANGFHVYRYDSLHHVGLSSGTIDQYTMSIGKQSLEIVMTWLHDRGVTDIGLIAASLSARIAYASVNELDLSFLITAVGVVNLRDTLEKALGFDYLSLPIQALPNDLDFEGHKLGAEVFVRDCFANHWDSFSSTVEQIHHLSIPFIAFTANGDDWVKQDEVIEMLSHIPSSQSKLYSLLGSSHDLGENLVVLRNFYQSVTKAAIALDSNSFDINIPFVEPTFEQLTIATVNERRMKNQIETETMMQA	622.331
tr|Q25QV0|Q25QV0_VIBCH LuxG OS=Vibrio cholerae bv. albensis GN=luxG PE=4 SV=1	MKFLCHVHTVQRLAPGIYQVILAPHYPLDFKAGQYLKLTLAGKDRYFSIASCPSQPGLIELHIGASKTDEGVLSAIAALHEFKEAKLSLEIEGPLGDAWLRKESTNPILLIAGGTGISYIMSLLRNALHHKLKQNIYLYWGVKGINQLYLQQELLMLSEQYPNLHYVFSLEEPNEPIICREGLVIDAILNDFSNLHDFDIYLCGPINMIKEGKTRLLEKCSATSGNMYGDGLTYV	603.949
tr|Q3KYH6|Q3KYH6_PHOPO LuxF OS=Photobacterium phosphoreum GN=luxF PE=4 SV=1	MNKWNYGIFFVNFYSKDEQESSKMMNNALETLRIINEDTSIYDVVNINDHYLVKKDSEDNKLAPFIALGSKLYVLATSENTVDSAAKYALPLVFKWDDTNEERLKLLSSYNASASKYKQNIDLVRHQLMLHVNVNEADTIAKEELKAYFENYVACTQPSNFNGSIDSIIQSNVTGCYNDCLSYVANLASEFNNTVDFLLCFESMQDQNKKKSVMIELNNQVIKFRQDNNLIYNHCRL	627.657
tr|Q25QW7|Q25QW7_VIBCH LuxP OS=Vibrio cholerae bv. albensis GN=luxP PE=4 SV=1	MKRKLISPLFLMAALFSSTGQADSLKGYWHYDEFLAEFPEQRPISELFAQTVRDKPSALTVAQKQPVIISVVYPGQQISDYWVRNIKAFEKRMDALGIRYQINQVFTRPNLDTRQQSVSLMEALKNKSDYLIFTLDTTRHRKFIEHVLHSSETKLILQNITTPVKDWQGKQPMMYIGFDHEYGAQLLAQYYQAHAPKKPYSVLYFSEGYISEARGDTFIQDMNEAHHFPLASSYYTKATEQSGYEATLNIVKNNPEIGFIYACATDVALGAAQALKELNRQDILVNGWGGGSAELEALAKGELDVTVMRMNDDTGVAMAEAIKWDLEGKAVPLVYSGDFEVVTKQDSAARIAELKARAFRYSDR	607.887
tr|Q9ZAP4|Q9ZAP4_PHOMO LuxZ OS=Photobacterium mondopomensis GN=luxZ PE=4 SV=1	MRTHVSSPTLTNQVMEVIRQDILLGKLTPGQKLVVADLKERYNVGASPIREALVQLSWKKYIKFAPQKGCWVAPVSIEELQDLFSANKVISRELLTRAITHGDEAWELNILTAYHKLSRIDPTSDETDLSEWEQRHCDFHTAILTSEHSPVMLDIYHDIYDQIKRYRHIWVSKMRQVEDRYTDEGEHEALMKAVLARDLEQAQKIMHTHFERAVEDIKNYL	618.005
tr|A8R7C6|A8R7C6_PHOPO LuxC OS=Photobacterium phosphoreum GN=luxC PE=4 SV=1	MCNAEFKGDCMIKKIPMIIGGAERDTSEHEYRELTLNSYKVSIPIINQDDVEAIKSQSVENNLNINQIVNFLYTVGQKWKSENYSRRLTYIRDLVRFLGYSPEMAKLEANWISMILSSKSALYDIVETELGSRHIVDEWLPQGDCYVKAMPKGKSVHLLAGNVPLSGVTSIIRAILTKNECIIKTSSADPFTAIALASSFIDTDEHHPISRSMSVMYWSHNEDIAIPQQIMNCADVVVSWGGYDAIKWATEHTPVNVDILKFGPKKSIAIVDNPVDITASAIGVAHDICFYDQQACFSTQDIYYIGDNIDAFFDELVEQLNLYMDILPKGDQTFDEKASFSLIEKECQFAKYKVEKGDNQSWLLVKSPLGSFGNQPLARSAYIHHVSDISEITPYIENR…	607.984
tr|Q25QV2|Q25QV2_VIBCH LuxB OS=Vibrio cholerae bv. albensis GN=luxB PE=4 SV=1	MKFGLFFLNFLHSGQSCTEVFDAMIDSVHYAEKGHFDRLFIYENHFSDHGIVGAPLTVASFLLGMTERIKVGSLNHILTTHHPVRTAEETGLLDQMSQGRFILGFSDCENRDEMNFFNRPLDSQQPIFEACYHIINDALTTGYCHPNNDFYSFPKISVNPHCFTQGGPQQYVYASSTQVVEWAAKRALPLTFKWDDSNATRQEYAQRYQETARKHGVDVQAVRHQLALLVNQNDDGDIARAEVGQYLSQYLTERYPSDEVEVVLERIIKESAIGTYEESTHAARVAIEMCGASDLLLSVESIKEPAHRLHVLDVINSNIAKYHQ	605.087
tr|Q25QV8|Q25QV8_VIBCH LuxS OS=Vibrio cholerae bv. albensis GN=luxS PE=3 SV=1	MPLLDSFTVDHTRMNAPAVRVAKTMQTPKGDTITVFDLRFTMPNKDILSERGIHTLEHLYAGFMRNHLNGSQVEIIDISPMGCRTGFYMSLIGAPTEQQVAQAWLAAMQDVLKVESQEQIPELNEYQCGTAAMHSLEEAKAIAKNVIAAGISVNRNDELALPESMLNELKVH	668.45
sp|P46072|FRA1_VIBFI Major NAD(P)H-flavin oxidoreductase OS=Vibrio fischeri PE=1 SV=3	MTHPIIHDLENRYTSKKYDPSKKVSQEDLAVLLEALRLSASSINSQPWKFIVIESDAAKQRMHDSFANMHQFNQPHIKACSHVILFANKLSYTRDDYDVVLSKAVADKRITEEQKEAAFASFKFVELNCDENGEHKAWTKPQAYLALGNALHTLARLNIDSTTMEGIDPELLSEIFADELKGYECHVALAIGYHHPSEDYNASLPKSRKAFEDVITIL	634.691
sp|P43129|FRE_PHOLU NAD(P)H-flavin reductase OS=Photorhabdus luminescens GN=fre PE=3 SV=2	MTTLSCKVTSVEAITDTVYRVRLLPDSPFLFRAGQYLMVVMDERDKRPFSMASTPSEKEFIELHIGASELNLYAMAVMDRILDQKVINIDIPHGKAWFRKSSANPLLLIAGGTGFSYTRSILLTALEEQPKRHISMYWGGRESQHLYDLAELRLLTERYPNLKVIPVVEQSDNGWCGRTGTVLKAVLEDFGSLANYDIYIAGRFEMAKIARERFCSERDASADSMYGDAFEFI	647.228
sp|P43127|FRE_VIBHA NAD(P)H-flavin reductase OS=Vibrio harveyi GN=fre PE=1 SV=3	MTIQCKVKSIQPLACNTYQILLHPESPVPFKAGQYLMVVMGEKDKRPFSIASSPCRHEGELELHIGAAEHNAYALEVVEAMQAALETDGHIEIDAPHGDAWVQEESERPLLLIAGGTGFSYVRSILDHCVAQNKTNPIYLYWGARDNCQLYAKEELVEIADKFANVHFVPVVEEAPADWQGKVGNVLQAVSEDFESLENYDIYIAGRFEMAGAAREQFTQNKKAKSERMFADAYAFI	615.123
sp|Q56691|FRP_VIBHA NADPH-flavin oxidoreductase OS=Vibrio harveyi GN=frp PE=1 SV=1	MNNTIETILAHRSIRKFTAVPITDEQRQTIIQAGLAASSSSMLQVVSIVRVTDSEKRNELAQFAGNQAYVESAAEFLVFCIDYQRHATINPDVQADFTELTLIGAVDSGIMAQNCLLAAESMGLGGVYIGGLRNSAAQVDELLGLPENSAVLFGMCLGHPDQNPEVKPRLPAHVVVHENQYQELNLDDIQSYDQTMQAYYASRTSNQKLSTWSQEVTGKLAGESRPHILPYLNSKGLAKR	632.87
sp|P29237|LUXG_PHOLE Probable flavin reductase OS=Photobacterium leiognathi GN=luxG PE=3 SV=1	MIFNCKVKKVEASDSHIYKVFIKPDKCFDFKAGQYVIVYLNGKNLPFSIANCPTCNELLELHVGGSVKESAIEAISHFINAFIYQKEFTIDAPHGDAWLRDESQSPLLLIAGGTGLSYINSILSCCISKQLSQPIYLYWGVNNCNLLYADQQLKTLAAQYRNINYIPVVENLNTDWQGKIGNVIDAVIEDFSDLSDFDIYVCGPFGMSRTAKDILISQKKANIGKMYSDAFSYT	619.966
sp|P24273|LUXG_VIBFI Probable flavin reductase OS=Vibrio fischeri GN=luxG PE=3 SV=1	MIVDGRVSKIVLASIKNNIYKVFITVNSPIKFIAGQFVMVTINGKKCPFSIANCPTKNHEIELHIGSSNKDCSLDIIEYFVDALVEEVAIELDAPHGNAWLRSESNNPLLLIAGGTGLSYINSILTNCLNRNIPQDIYLYWGVKNSSLLYEDEELLELSLNNKNLHYIPVIEDKSEEWIGKKGTVLDAVMEDFTDLAHFDIYVCGPFMMAKTAKEKLIEEKKAKSEQMFADAFAYV	624.209
sp|P16447|LUXG_VIBHA Probable flavin reductase OS=Vibrio harveyi GN=luxG PE=3 SV=1	MLCSIEKIEPLTSFIFRVLLKPDQPFEFRAGQYINVSLSFGSLPFSIASCPSNGAFLELHIGGSDISKKNTLVMEELTNSWGCGNMVEVSEARGKAWLRDESVKPLLLVAGGTGMSYTLSILKNSLAQGFNQPIYVYWGAKDMENLYVHDELVDIALENKNVSYVPVTEISTCPQYAKQGKVLECVMSDFRNLSEFDIYLCGPYKMVEVARDWFCDKRGAEPEQLYADAFAYL	630.935
tr|C7A8Y2|C7A8Y2_9PERO NADH-ubiquinone oxidoreductase chain 2 (Fragment) OS=Apogon trimaculatus GN=ND2 PE=3 SV=1	MSPFILPPLYLPWAIGTAITLSSSHWLIAWVGLELNTLAILPLMARQPHPRAVEATTKYFLIQAAAAATLLFAATTNAWISGQWEIHQMAHPIPTAIATIALAMKVGLAPTHFWLPEVLQGLDLNTGLILSTWQKLAPFSLLLQMPHHNPLLLIALGLLSTLVGGFGGLNQTQLRKILAYSSIAHLGWMILILQFSPSLTFLTLILYITMTFSTFIVFKINKSTNINSLATSWAKTPALTAITPLILLSLGGLPPLSGFMPKWLILQELTKQGLALTATITALSALLSLYFYLRLSYAMTLTTPPNTPMGLSPWRLYTSQSTLPLAISTTTALALLPLTPLVAALFTPN	652.514
tr|C7A8Z7|C7A8Z7_9PERO NADH-ubiquinone oxidoreductase chain 2 (Fragment) OS=Phaeoptyx conklini GN=ND2 PE=3 SV=1	MPPVVHALVVIALILGTTIAVSSSHWVAAWAGLEINSLAFLPLMAQQHHPRPVEAAMKYFMIQAAAAATLLFATLTNAWLTGEWDIRETMHPVSTAMVTIALAMKIGLAPVHYWLPEVLQGLTLTMGLVLSTWQKIAPMALLIQLPHHNNYTLLIIMGSLPPYGGWGGLNQTQLRKILAFSSVANFGWMMLVLPFSDSICLLTFILYLGMTSTAFFVFKLNASTDICSLAISWAKSPALSAITPLVLLSLGGLPPLTGFISKWLILAELTKGGLAVIAVVAALSALLALYFYLRLAYVMTLTMTSNSFMGPSPWRIKAWEWPLSVSITTVATIALIPVTPMAFALSMLL	656.83
tr|C7A946|C7A946_9PERO NADH-ubiquinone oxidoreductase chain 1 OS=Pseudamia gelatinosa GN=ND1 PE=3 SV=1	MISTLATHLLNPLAYIVPVLLAVAFLTLIERKVLGYMQLRKGPNIVGPYGLLQPIADGVKLFIKEPVRPSTSSPTLFLLAPMLALTLALTLWAPMPLPYPVVDMNLSILFILALSSLAVYSILGSGWASNSKYALIGALRAVAQTISYEVSLGLILLSAIIFTGSFSLQAFNITQESIWLILPAWPLAAMWYISTLAETNRAPFDLTEGESELVSGFNVEYAGGPFALFFLAEYANILLMNTLSATLFLGASHFPTMPELTAINLMTKAALLSLVFLWVRASYPRFRYDQLMHLIWKNFLPLTLALVVWHLSLPIAFAGLPPQL	655.607
tr|A8QZJ6|A8QZJ6_9COLE NADH-ubiquinone oxidoreductase chain 4L OS=Pyrophorus divergens PE=3 SV=1	MSIMNFYFPFFMYFVGVGVFCFKCKHLLVMLLSLEFVVLSLYFGLYLSMMVYGYEYYFGMVFLTMSVCEGALGLALLVSMIRSYGNDYFQSFSVLW	606.832
tr|A8QZI3|A8QZI3_9COLE NADH-ubiquinone oxidoreductase chain 2 OS=Pyrophorus divergens PE=3 SV=1	MTKMYKMLFLTLIFSSTLISISSYSWLGMWLGLEINLLSIMPLMQNTKSILSSESAIKYFIVQAIASTIIMASMISLMTKTMLTSNINIQSTFLMMMNSALLTKMGTAPFHFWFPEVMEGLDWMNCLIVLTWQKIAPMVLLMYNMNFNLFMVTMIISSMVVSGVMGVNQISMRKILAYSSINHMGWMLSTMMIMETIWLYYFLIYSLVTVNLVMIMNKYKIFFLNQLFQTMNENQMTKLWFILNFLSLSGIPPFLGFLPKWLTIQALVMNGMIILPVMMIVLTLFTIFMYMRITLSTILMNINEQTWSKTNPMFNSTLISITNFIAISSLIFITILFNMN	625.888
tr|A8QZJ2|A8QZJ2_9COLE NADH-ubiquinone oxidoreductase chain 3 OS=Pyrophorus divergens PE=3 SV=1	MVLVSLSTMIFLISTIMIILATLISKKTFSDREKSSPFECGFDPKSSARIPFSLQFFLIAVIFLIFDVEITLLLPLIVTMKTTNTLSFLIITSTFIIILLGGLYHEWKQGALNWAY	650.104
tr|A8QZJ9|A8QZJ9_9COLE NADH-ubiquinone oxidoreductase chain 1 OS=Pyrophorus divergens PE=3 SV=1	MWFVDFFLLLMSALVLVVCVLVGVAFLTLLERKVLGYVQIRKGPNKVGFVGIPQPFSDAIKLFSKEQINPIMSNFWSYYFSPVFNLFLALVLWMCVPFFSGFMHFSLGMLFFLCVSSLGVYTIMMAGWSSNSNYSLLGGLRCVAQTISYEVSLALILLSFLVLISGVSIFDLIWYQNYVWFFLLGIPLALVWFVSSLAETNRTPFDFAEGESELVSGFNIEYSSGGFALIFLAEYSNILFMSMIFSLIFLGGDFLGLLFFLKLVFISFLFIWVRGTLPRYRYDKLMYLAWKGFLPVSLNYLMFFFGLKFFIFSVFV	656.749
tr|A8QZJ7|A8QZJ7_9COLE NADH-ubiquinone oxidoreductase chain 6 OS=Pyrophorus divergens PE=3 SV=1	MISILYTISLSMTMTFMFIEHPLSMGLILLMQTTLIAILTGLMAQNFWFSYILFMIMIGGMLVLFIYMTSVASNEKFLFSTSILALVCIMITVTFITQMMDQFSSYQNSTNTEMVQMIQTTMYTLAMSKYLNFPLNSWMITLIIYLLMALIAVVKITNITYGPLRQKM	620.305
tr|A8QZJ3|A8QZJ3_9COLE NADH-ubiquinone oxidoreductase chain 5 OS=Pyrophorus divergens PE=3 SV=1	MILSICVVYFVVLLFFSLISFFSSIYFMVFDYSVMIEYELFTLNSGVVYMSILLDWMSLLFMSFVLFISCMVIFYSDEYMGGDLNMIRFILLVVMFVASMMFLIISPNLISILLGWDGLGLVSYCLVIYYQNVKSYNAGMITALSNRIGDVALLISIAWMMNYGDWNYVFYLDYMGDDFSMSVIGGLVMLAALTKSAQIPFSSWLPAAMAAPTPVSSLVHSSTLVTAGVYLLIRFSSGLSLYFMMILLFIAMLTMFMAGLGANYEFDLKKIIALSTLSQLGLMMSILALGDYFLAFFHLLTHALFKALLFMCAGCMIHNLSGIQDIRFMGGLINQMPLTCCYFNICNMALCGLPFLSGFYSKDLILEVVSMGYLNLFVYFIFYFSTGLTMCYSVRLSYY…	638.747
tr|A8QZJ4|A8QZJ4_9COLE NADH-ubiquinone oxidoreductase chain 4 OS=Pyrophorus divergens PE=3 SV=1	MMKFLFFMVFMIPLGFFSSFYWLNQLFYFVLFFLFLFSYCGSSIFSDLSYFLGCDYISYLLILLSIWICGLMVMASEKINKEKFFSGFFLVVMVALLFSLFVTFSSLNLFIFYLFFEVSLIPTLILILGWGYQPERIQAGLYMFFYTLFASLPMMVAIFYLYYGLDSIDYFFLDNKFDSFFLYLCMIMVFLVKIPMFFVHLWLPKAHVEAPVSGSMILAGIMLKLGGYGLLRLMPVFLSVGLKFNYLFVVISLFGGFVISLICLRQSDIKSLIAYSSVSHMGLVLGGIMTMNIWGFYGAVVMMIAHGLCSSGLFCLANVTYERLGSRSLYLNKGLINLMPSMSLWWFLLCSSNMAAPPSLNLMGEIMLINSLVSWGLITVLLLMLSSFFSAAYSLYLYS…	673.264
tr|Q3I353|Q3I353_CAMJJ Putative oxidoreductase (Fragment) OS=Campylobacter jejuni subsp. jejuni serotype O:23/36 (strain 81-176) PE=4 SV=1	MNLPILDLQAYEKDKSTFLKNLREIASKIGFFYLINTSIDKNLNEKLFK	657.542
tr|Q07JQ3|Q07JQ3_RHOP5 Coenzyme F390 synthetase-like protein OS=Rhodopseudomonas palustris (strain BisA53) GN=RPE_3905 PE=4 SV=1	MQIYRFGELIDIDTFSAADMEAVLDDAHARKAALQELPLDQILDLLHKVGRAWADPDYSYRRQAVEVLPDMIRFSGPMIEQGILTLVDLLTRANMETRLDCDLGSAGYLDDWVYHPRFGGHIMAQPHGVVAHVSAGNVFVGGVDTLIQGIVTKNVGLMKMASIDPLFPVLFARSLRDHDDVGIVSGSLALLGWKGGDAAVESVLKQRCDAIVVYGGADTVRSYRQDLGLHTKLIEYGPKYSFALIAADELKRRGLREVTRAVARDATMWEQGACSSPHMVYLEDPDGTRVESFAKELAVELEGWAERLPAGTKTADEGVEILRVRELAKVEQAMDTSMLLVPNDTDWTVVVQRAPDFQTSCLFRTLYVKPVRRIEEALEAVRPMGAFLQTVAILADPAR…	620.399
tr|C1TLX6|C1TLX6_9BACT Coenzyme F390 synthetase OS=Dethiosulfovibrio peptidovorans DSM 11002 GN=DpepDRAFT_06880 PE=4 SV=1	MESMRHFLFGEWRELPPDLPLDEARSVFESSAMAERLKKFSSISVDDVISLLDRVGTRLTSPGPYRDRIMDAMPDVTGFSPSMVEIGLDVLKGLLSRGSLEERLACLGDRRVLDCWTESGGSPIRAVPLGCICHIAAGNIFLGSIDSLVMGMITKNLNVLKISRQDPIFPFIFLEALLEEDRGGKISSSIAITSWSHSNEGIMDLVGRRFDGILLFGGEEAVRSYRSMASPGNEVLAFGPKISWALIREGLSEEELDEAIKGFAMDVSLWEQRACTSCQNIFVEGRDLVDRVAEKLHEELSSLEESIPQDRLSIDDAVDILREREQAFWDQVHGNKKLFQGLGHTVVLGQGARLLPSPLNRTVFVSAIRNIGELAKGDILDMGYYMSTVGLAVPDVLMD…	649.582
tr|Q1IFJ1|Q1IFJ1_PSEE4 Putative uncharacterized protein OS=Pseudomonas entomophila (strain L48) GN=PSEEN0622 PE=4 SV=1	MYLIQGQYHADLTLDQALVRLTGELAHTLSHPCGIETVLACAGRFAEKLLDGEFLAELDAALREQLRAFCQPDVLRAKLENELGVNPFSLRRRDYRVPRFESWRPLGLILHITPGNAPLLPFFAVLESLLVGNVNWLRPSGRDQGLNTRLLQAFLQCDRSGELANHVAVLPVAKAELSKLMPYADGVSAWGGNEALKTIRDQLPDGCRWIPWGHKVSFAWLVPEAVDECALDALADEVCRLDQQACSSPQVVFIDSDDADTLRALGGQLAAAMQRRHAHWPALSPSVQEAAQVTTKLALAELDHAFVDGRGQVWRGQGWQIVLEHVMALEPSPLFRTILLRPLPRRAVMHALRPWRTRLQTCGLVSSAHEFAHLSQMLLAAGVDRVTSVQTMHDGYSGE…	637.738
tr|C1A576|C1A576_GEMAT Putative uncharacterized protein OS=Gemmatimonas aurantiaca (strain T-27 / DSM 14586 / JCM 11422 / NBRC 100505) GN=GAU_0344 PE=4 SV=1	MTVDIEQIAQQLHAAPSLVPFDARTLAFTHALSRALSSDPSLRREGAVQALAFWLRPVETRRLETHLRAVERSESVLVPRGTVFHVPPSNVDTLFVYSWILSLLMGNRNVVRLSQRLSGIGARVATVVETVLQDSEHADVAAGAVFVRYGHDDALTTALSALCDVRVLWGGDAAVSSLRALPLPPHAIELVFPDRYSASALHAGAVEALDESARDALADRFANDAFWFDQNACASPRLVAWIGDAVTADRVRGDFWQRVAAAATRRGVYSEAGTVLAKLTEAARATIDEGATHVLTVSPEVTVVQLGTLDTLRRVAPGGGLFHDVVLPSLEALGSHLARRDQTLTVFGLSREDIVQAARHFNGRGIDRFVPVGQALAFHHVWDGYDLFQQFTRRVHIAP…	632.394
tr|Q11SX4|Q11SX4_CYTH3 Putative uncharacterized protein OS=Cytophaga hutchinsonii (strain ATCC 33406 / NCIMB 9469) GN=CHU_2227 PE=4 SV=1	MVYKIRYKILRFKLYLHIIHQQKIRMKGLHTDLQTFALLHDQLRNIDSEELNEWMYRAEANNPWFTAENVKSALEGIIEILEPKALENFFFRYKISASAKKIGVIMAGNIPAVGFHDFLCVLLSGNIVYAKLSGDDNVLLKKIASVLTHINPSYEERIFFVDQLKNMDAYIATGSDNTAKHFEYYFRNTPNIIRKNRTSVAVLHGDETKDVLMDLGSDVFQYFGLGCRNVSHLYLPEGYSPVTILSAWEGEFSTVRNHHKYMNNYEYNKAVLLIDQVHHFDSGYLLLKESDLIFSHIATLTYSYYTSQEQLAALFETNKKQLQCVVSNQQTDLYPSYKLGQAQHPTISDFADGVDTMAFLTAL	630.169
tr|Q3KD56|Q3KD56_PSEPF Putative uncharacterized protein OS=Pseudomonas fluorescens (strain Pf0-1) GN=Pfl01_2558 PE=4 SV=1	MYLINGQLHDDCTLDVALQQLDLDLPQRLARALDTTTVLGAAAIFAERLQDPDMAMPIEPEQRQALIGFCQPDALRRKLERELGEQPGSLRRLDYRQSRFERWSPLGLVVHITPGNAPLLAFCAVIEGLLAGNVNWLRPSSSDQGLTAQLLHGLAQCDATGQIAGHIAVVPASTAQVGQLCQRANGVSAWGGESALQAIRQQLAPGCRWIDWGHRISFIYLTPAAATPEALDAVADEVCRLDQQACSSPQWLLVDSDDESILRAIGNDLAEAFERRSRHWPVLLPSIQEASEITTRTAMARLAQSFSEVDGQVWQAPDWRVIWTHDQQLAPSPLFRSLLLKPLPRAQVSEQLLPWRNVLQSAGLMCAEHETAELAQTLIAAGVTRITPVQAIHDGYEGE…	640.53
tr|A8RUA2|A8RUA2_9CLOT Putative uncharacterized protein OS=Clostridium bolteae ATCC BAA-613 GN=CLOBOL_03949 PE=4 SV=1	MILFQGRVYDTMLQGELLGQLEARINDTRLGRGLEQERVIRGLVRLGQELREELENAAPGKTAGEAGNPWIPAWLGCLTRFLSREWLEYKIETELGVKAGKGRKSEPGGSTECEPGPSHEVYHYTELQKMETHILPLGTLLHITAGNMEGLPVFSIVEGLLTGNVNILKLPGNDGGLSMDIILRLIRLEPALADYIYVFDTSSGDLPAMRRLEEMADGIVVWGGDSAVAAVRRSAPPGTRLIEWGHKLGFVYISGYECKDKELSALAEHIVSTRQLLCSSCQTIFLDTERMDDVNEFCREFLPYMERAVLSCPGHVSLFQPDILQKDSTVRPVESRFGSVNMAEAALALQQHNDRMEQMAYGKKKMRKLYPGKGCSLTACGDHELELSPMFGNCLVKRL…	631.67
tr|C4G162|C4G162_ABIDE Putative uncharacterized protein OS=Abiotrophia defectiva ATCC 49176 GN=GCWU000182_00971 PE=4 SV=1	MQTSLDKEILNRVTYLTGSAATVEETVSVPALIPFDENTIDFLNDVSKEIMNDSRSRAYSDVITFGFWIRKSSVMKLKEKYTIRDNAFHIGRGLVFHIAPSNVPVNFAYSLVTGLLNGNANVVRVPSKDFMQVTILTDAFNKALLHHPGMKSYVICVRYNRDKDINDLFSSVADVRVIWGGDKTIEELRKSPLPARSGEITFADRYSIAIIDSDSYLRIEDKRRVAEDFYNDTFFSDQNACTSPRIIIWTGSRIDAAKEKFWEEEHFVAENKYSFQPIQGVNKLTRSYMAAVSQDGVKVIPHKDNLIVRVAVSEITDTLMDYRDNSGYFYEYDCKDINMLKPICNDKRCQTIAYLGDKESIIPLVRSGVKGIDRIVPIGKTMDFDFVWDGWSLQYQLTR…	631.194
tr|B6VLC4|B6VLC4_PHOAA Putative uncharacterized protein OS=Photorhabdus asymbiotica subsp. asymbiotica (strain ATCC 43949 / 3105-77) GN=PAU_03810 PE=4 SV=1	MYLINGEVISDLEPAAVLAELKSKLADTLACSPSVQQVLECARRFADNLDAIASKLGLDTATIATLRSFCHRDSLEAKLRHELGEQPFSLRRFDYTQPRFETWQPLGLVVHITPANAPLLPFMAVLESLLVGNVNWLRPSSSDRGLNAQILAEFLRHDPSGKLASYVSVLPLPSDQLSELLDCADAVSAWGSNAALAAIRSQLRSGCRWIDWGHRISFAYLDPVAANSADYDALADDVCRFDQQACSSPQCLLVDSTDEDVLRQVASAMAAALARRAPVWPALQPDIQEAAEISSQMAFLQLDHSFAGLTGSVEKGDGWRVAWIQRQELVPSPLYRTLQIRPAPRAKLVEILLPWRPYLQSCGLIVRTDELTVLSRQLLTAGVSRICQVGAMHDGYEGE…	639.452
tr|A4ARG8|A4ARG8_9FLAO Putative uncharacterized protein OS=Flavobacteriales bacterium HTCC2170 GN=FB2170_10741 PE=4 SV=1	MDNRKERINAIIELGEFFRAFCEIDKKEEMDEWSSKLEDVISLANHKNGWFTKENIVYALDNWGVLLTKKKLEQWLSRYNLKNSKPKTVALIMAGNIPLVGFHDFLSVLLSGNKVLIKLSSNDAILLPFIADFLKKQSSVFENAIEFTEGKLDHFDAVIATGSDNTARYFEHYFGNKPNVIRKNRNSVAVLTGKESTEELNALGEDIFRYYGLGCRSVSKVFVPKGYEFKKFFEAIFDFNPIINQVKYANNYDYNKAVYLMSEFNILENGFLMLKEDKSYSSPIATLFYEEYDELNKLKQHLLTDKKKIQCVVGNGILEDEIKFGKTQKPSLTDYADGVDTVEFLLKT	627.202
tr|C2M5H7|C2M5H7_CAPGI Putative uncharacterized protein OS=Capnocytophaga gingivalis ATCC 33624 GN=CAPGI0001_2051 PE=4 SV=1	MEAALERASLHNAWFDRDNCLFALQHWAECLTQEQLQRWLSAYSFEGKTPKRVALILAGNIPMVGFHDLLCVILSGNKAVVKLSSHDTVLLPFIVQELTEIAPEIGEFISFTQERLTDFEAVIATGSNNTARYFEYYFAGKPHIIRRNRNSVAILTGKETPKELYRLGEDIFRYFGLGCRSVSKLFVPRDYDFAPFFQAIYPYHTLLDHQKYINNYDYNKAVYLMSLCPLLENGFLLLKEDEKYASPIATLFYERYDDLTILSQRLEKERELLQCVVGSKEIPEAIPFGQTQVPSLTDYADGVDTLAFLNSIN	658.205
tr|A1ZF40|A1ZF40_9SPHI Putative uncharacterized protein OS=Microscilla marina ATCC 23134 GN=M23134_07552 PE=4 SV=1	MNIAQKINVFVQLGDSINKFSEEQKGALGQMIKLKNEWFTRENLDLTLQGLQQYLNRENLEKWLGKYPSLFAKEAVTPKKVGIVMAGNIPAVGFHDLLSVVMSGHILHAKLSSQDQVLMQELIRMLIEIAPELKEQIVITEKLKDIEALIATGSDNSARYFEAYFGHLPHIIRKNRSSVAVLDGKETKEELSLLSNDIFQYFGLGCRNVSKLFVPQEYKFDTFFENIFPWGETLLMHSKYCNNYEYYRALFLMKKMFVLDNNFLILAEYDSMDSPVGVMFFERYTDEADLKQKLAQHQDKIQVVVSKPGLVNDSVGFGNAQTPHLWDYADGVDTMAFLTRL	637.553
tr|A3I0J0|A3I0J0_9SPHI Putative uncharacterized protein OS=Algoriphagus sp. PR1 GN=ALPR1_15194 PE=4 SV=1	MDLKIRKKAFVNLGLNIQSMDEETREELNWRAQNGNSWFTEESIASAFSGIVNFLHEDKLDQWLSKYKIDEPADPKSVGIMMAGNIPMVGFHDLMTVLISGNKACVKLSSSDTILMNWLIQELIKIEPSFEELISVEEMLKGKDAYIATGSDNSARYFNYYFGKYPSVIRQNRTSVAVLSGEESKEELEALGKDIFKYFGLGCRNVSKVFIQSEEQLQNLLPALEVYSPISNHHKYHNNYEYNKSIYLVNGDKHLDNGFLLVKESEELVSPISVLYFETYQSKEALSKKMDGIQSKIQCVVANPDYWEGAIPFGNAQEPEPWDYADQVDTLEFLQGLN	631.306
tr|B2PZE2|B2PZE2_PROST Putative uncharacterized protein OS=Providencia stuartii ATCC 25827 GN=PROSTU_02953 PE=4 SV=1	MKNSLQTRVNKIKLCLTTLREANWSFSEDENTQQFCLSRLERLTENQLLEQKIHRELGGKYWHAPKRLLIIVSEKDPLGTLEALCAAYLIGSKIRLKARISINYLQQVKRILSLDDEECEIIDWQSHLQNDQQILSGVDTVLLAGGEALIQHYRQITPPHIKLVELGPKISGMAIIGKQLPAIELILYDIALFHQQVCSSPRFILLDNPLAAEALYHQLITTLDHLPILSDNLRLQGISQFREHRFTYSLSAPDKPSVYSEKTGWGVTYQTEFAPQAWLTQGFQLVVASIEDSLKQAQTLWPGRLQTLGYFGDLDSLSLQQYSFTRYCPIGRMHQRPIHAPHDGFFMLSALVNFISKEENGDK	644.92
tr|A4CLG4|A4CLG4_9FLAO Putative uncharacterized protein OS=Robiginitalea biformata (strain ATCC BAA-864 / HTCC2501 / KCTC 12146) GN=RB2501_15334 PE=4 SV=1	MAQPDPSFSALVQLGDFLREFLADASRETSGIADTTREASGNKAFHQLTATMEQARLQNPWFTREEVTYALQQWGDLLRKDRLKKWLAAYDSPSGEPLTVALILAGNVPLVGFHDFISVLLTGNRALVKCSSSDNILLPHLASLLTGFEPSLDGRYRFEDGTLKAYDAVIATGSNNTSRYFEYYFGSRPHIIRMNRSSVAVLTGSESPEELGGLADDIFRYFGLGCRSVSKLFVPDGYDFDPFFTACYAHKHRIDHQKYANNYDYNKAVYLMSGSAMLDNGFLLLKEDPGLDSPIGTLFYETYTFMRELQNRLDALSGDLQCVVGPDTLAGAIPFGQAQQPALDAYADGVDTIAFLQEIPASNPEQ	642.589
tr|A4U5Q1|A4U5Q1_9PROT Putative uncharacterized protein OS=Magnetospirillum gryphiswaldense GN=MGR_4276 PE=4 SV=1	MIRGIGPSGAVIDINAAITALAKSDNPGLPFATEAVAALATLSDRLLMSQSARHFPELVALGFWLRRTHLNVLAAEFARTRPAQAMAVPRGLVLHIPPANVDVMMAYPWALSLLAGNRNIIRVSSRIGAAGQELLDAMTTILAESPVLAASNLFVSWPRDHTHSLAELSALADFRLVWGGDATIAQIRAVPLPPHAGELCFADRASLCAMAAEAVNRADEEELRHLAERFAADITTFGQAACSSPRLLVWVGDDAACERAQQRLVAALDHLPDMAPLAPAIALGRNAYVHRAAAEGLVSRPATPAGPILFAHAPKPVDGQQWGHCFGGLVHVARGPSLATVASFIQRRHQTLCHFGFDPAELAALVTQLRGTGLDRLVPVGTALRFSHLWDGVDLLERL…	646.904
tr|A8ULV1|A8ULV1_9FLAO Putative uncharacterized protein OS=Flavobacteriales bacterium ALC-1 GN=FBALC1_07933 PE=4 SV=1	MDLQQRINAFVKLGEFLSQFKQDGIVKNDSIEANDLFFDGFKHQMKLAKEYNGWFTQKNILFSIESWSNALTNNNINKWTKKHNFNIKKSKTIAIIMAGNIPLVGFHDFLSVLISGHNVLVKQSSNDKHLLPFLAKYLEIVEPEFKGKIKFTEEKLENFDEVIATGSDNTARYFEYYFKDKPSIIRKNRNSVAVLTGNETLDELDALSNDIFRYYGLGCRNVSKLFVPNGYNFDGFFNAIYKWHPIINEAKYANNYDYNKAVYLMSEFDMLENGFMMIKEDESYASPIATLFYEHYNNTEDLQEKLQVEADKIQCIVAKGFANNEIEFGQTQNPQLWDYADNVDTVDFLLKT	623.219
tr|A2TPK5|A2TPK5_9FLAO Putative uncharacterized protein OS=Dokdonia donghaensis MED134 GN=MED134_04364 PE=4 SV=1	MTLQQRINAFSKLGTFLSQFSRTNIAQKEGVAHNDLFFDGMKHQFKLARENNGWFTQENILFALEGWAALLTEEKLSEWMSGYNDAFAKAQSQKTVAIIMAGNIPLVGFHDFLCVLIADQKVAIKQSSNDKHLLPYLAKYLEYVAPDFKGRISFTEEKLPAHDAVIATGSDNTARYFEYYFGKKPNIIRKNRNSVAILTGDESEEQLKALGEDIFRYYGLGCRNVSKLLVPEGYNFDAFFKAIYSWSDVMNDAKYANNYDYNKAVYLMSLFELLENGFLMLKEDESYGSPIATLFYEKYESKESLDLKLSQDADKIQCIVGDDKNLQGFTSLIPFGKTQKPNLQDYADGVDTIAFLASILP	633.65
tr|B0MLI1|B0MLI1_9FIRM Putative uncharacterized protein OS=Eubacterium siraeum DSM 15702 GN=EUBSIR_00669 PE=4 SV=1	MIFFDGEIYENDMCDKLLARFEDRICDTLGNCRLSAKQVMLAAEKISTDIENGAFDDMLSALDVENVSYYKQLILACLSRENLEYRLKTELGDSDGFIGPPNGITPKIKIQTKPLGVLFHIAAGNADGLPVTSVAEGLLAGNINILKLPSADKGLSIRIIKRLCKYEPLLSRYIYVFDTPSSDVRTIQTLAGFADGIVVWGGTEAVKAVRSLAPPGVKLIEWGHKLGFCYISDYANHTDEFSALAEHIASTKQLLCSSCQTVFIDTDDKTELTLFCEMFLPYLEAAVGKHRNTSIGTRARDTLISYSARLEQAIGIRQISPDVFYGKNCSLIIKDDFELELSPMMCNVLVKRLPRKNIMRTLRNAKGFLQTAGLICGKADRAELTDLLLCAGVTRVTQA…	632.385
tr|B0MYD9|B0MYD9_9BACT Putative uncharacterized protein OS=Alistipes putredinis DSM 17216 GN=ALIPUT_02045 PE=4 SV=1	MIQANLFLLATYTIFVSMKTPVDIWVELDARLSSFGQDAASREVIVRACQKNDWFEPEEIVDAVRSIREEFLSRDKIEHWLACYERPATLPSRTVLVVMAGNIPLVGFFDLLCVVTAGHRCLVKMSSKDAVLMSFVIDQLKKIEPDIPVAVYDGTTPFDAVIATGSDNANRYFRSLYAGVKTLLRGNRHSVAVLNGRETSGQLEALSDDIFSYSGLGCRNVSLIFVPRGISLRFASRRMNPKYLNNYRQRKALREMCGDPFFDLGFALLIRQSEFPQALSEVSVVEYDDLSQVAAWLREHDAELQCVVSDCIDHSRRVPFGRSQQPTLSDYPDAVDVMEFLYDL	662.729
tr|C4RFL6|C4RFL6_9ACTO Putative uncharacterized protein OS=Micromonospora sp. ATCC 39149 GN=MCAG_04678 PE=4 SV=1	MQRHVRGGGMSGKVIERFPAGGAIAVDDLAAALRAVPAGGPLTVGDERIVEFLVAFARRLLRPAVARRHPELASLGFFLRRGEIAKTLARVADEPGQLRFPRGLVFHVPPANVDTIFVYSWALSALAGNANVVRISSRSAGAADAVLDALDDTLADADEVVRQTQRMVTYGRDDAVTAALSAAADLRVIWGGDRSVGEIRRHPLAPHARDLTFPDRSSFTVIGAAGWLAAAERDRDAAALGLYNDSYWFDQAACASPRTVYWVGDRASTEAARADLLARLRTVLDGKRPEVDAAMAVEKRVATYGLAIEGTATAIHFDGNDLATVELAEPGDIPRRWLGVGTFPQARVDTLADLAPVVVRRDQTVTHFGFAADELVAFARTLAGRGVDRIVPVGDALSF…	648.852
A0LXK8|A0LXK8_GRAFK	MLEKRIFEISDKNEFESLALEVFEYQFNNNTIYRQFSKLLHKTPGVVNKIQDIPFLPIEFFKTKNIVSDTRTPQTIFSSSGTTGTVTSKHHVTDLRLYEKSFLKTFIKFYGAPSDYIFLALLPSYLERQGSSLIYMADHLIKSSGNKESGFYLNDLDSLSEKLEQLDSGGKKVFLIGVSFALLDLIEKRRFRLKNTIIMETGGMKGRRKEMIREELHQHLKKGFGIENIHSEYGMTELLSQAYSKGKGVFECPGWMDILIRDPEDALSLLPEGKTGGINVIDLANINSCSFIATQDLGRIKNNEIEILGRFDNSDVRGCNLLLL	631.003
A1F2P7|A1F2P7_VIBCH	MPVNNENLTSVLDARPFELSEEQKSPLFKANLLAELVHHYQCNEMYRKFCQKNKFDPLVFDGEVADIPPIPVHIFKAIGHKLSSVSDDTIKAKLQSSATSGVPSTILLDKVTARRQTRAMARVMQEVLGPKRRPFCIMDIDPTSPNATNLGARIAAVKGYLNFASTSKYFIDADSPSAPLEFLEQKFVEHLNSLASEEPLIIFGFTFVLYHTVFKTLKDKGSFQLPKGSQVIHIGGWKKLESEKVDKITFNRDIASVLGISPDDVVDIYGFTEQMGLNYPDCKAGWKHIHAYSDVIIRDESNLEVCGPGKVGLLEFVSPLPHSYPGNVVLTDDLGVIEESLCECGKAGKRFKVIGRAKKAEVRGCGDVMSEKLTKKPSYKPLSQQEERLTIYHSPIFLD…	625.458
A1RHT5|A1RHT5_SHESW	MNWLWDHSIFALPQVEKEALLLAELNKLTSHHEVNCPSFANILRAFHWGHSEDYAQLPYLACRLFKLMKLQSIPDAKIFKMISSSGTTGAASQIVLDRETASLQTKVLVKILQEFIGKQRLPMLLIEKTSLVQNRNDFSARGAGAVGLSFLGRDHTYALDSNMQPDWKTIDAFCERYSNQPIILFGFTFMVWEHFLEQIKKRGHKLSFEQGILFHSGGWKKLQHKAVDNATFKMQCSEWLGIAKVHNFYGMAEQIGSIFVECESGHLHAPLYSDVIIREPTTLAPLPIGKEGLIQVLSAIPKSYPGHSLLTEDIGRIIGIDNCCCGRKGQYFEVIGRQKGAEVRGCSDTFQ	612.577
A3U5D8|A3U5D8_9FLAO	MLREDIFKITSELEFNTLALRVFKFQYEANAVYQKFCKLLDKHPSNVNSLRDIPFIPIEFFKSHDILSSKEPIVKTFTSSGTTGSQTSKHFITDLTIYEDSFNIAFQEFYGNPEDYAILALLPSYLERDGSSLIYMANNLIADSKHPKSGFYLHNLEDLAQTLKALDASGQKTLLIGVSFALLDLVDAYSFQLENTIVMETGGMKGRRKEMIREELHEILSKGFGVNHIHSEYGMTELLSQAYSNGQGVFNCPKHMKILIRDPEDALTYLNKGKTGGINVIDLANLNSCSFIATQDLGKQISETDFEILGRFDHSDVRGCNLMVL	635.256
A3XL64|A3XL64_9FLAO	MLPDSIFTIQTQDQFKNLALASFNYQWEHNTVYRRFCNYLKVDPATITELDQIPFLPIQFFKEFKVVASEDAVQTVFTSSGTTGSITSKHHVTDLDLYEKSFRESFKLHYGAIEDYTVLALLPSYLERDGSSLIYMVDCLIKDSKKPDSGFYLNDYNALSEKLKRLDAAGEKVLLIGVSFALLDLVELFEFKLKNTIVMETGGMKGRRKELIREELHAILKEGFGVAEIHSEYGMTELLSQGYSNGNGIFTNPPWMQVFMRDTEDALNYVAPGKTGGINVIDLANHYSCPFIATQDLGKKLDENRFEILGRFDTSDIRGCNLMVL	627.568
A4AVZ9|A4AVZ9_9FLAO	MIDPHKIFDISTTEEFKSIAMDVFRFQIDNNPIYTDFCNLLGRTKSNVTQLKEVPFLPIEFFKSKKIVVTTDIEQAIFSSSGTTGQVTSKHYITDLKLYQESYLQGFHHFYGDISDYCILALLPSYLERGGSSLVYMVDDLIKKSSHPESGFYLDEIDVLSEKLVKLDSEGQKAILIGVSYALLDMVEKNQLKLKNTIIMETGGMKGRRKEMIREELHEILQKGFGVETIHSEYGMTELLSQAYSNGNGIFRTPSWMEILIRDTEDPLTFQNYGKSGGVNVIDLANINSCSFIATQDLGKKYKDGSFEVLGRFDHSDIRGCNLMVL	615.871
A4CIZ8|A4CIZ8_9FLAO	MEAYDFFEISSREAFEQAALEVFRAQFRTVPVYGEFCRHLGRTPGEVTQAEDIPFLPIEFFKSHKVLRRGATETVVFQSSGTTDSGLSRHFVPDLSLYASSYTRGFEYFFGPVSDWCILALLPSYQERPGSSLIYMVEGLIRAGAREGSGFLNGDADGIAARIREADRAHDRVLLIGVSFALLDLAESHPMELSGTTVMETGGMKGRRKELIRQELHGRLCRGLGLERVHSEYGMTELLSQAYSSGRGIFQCPPWMQVRIRDTEDPLSPVTPGRTGGINVIDLANWHSCSFIATQDLGRHLPDDQGFEVLGRFDHSDIRGCNLLAIGR	635.205
A4IPY8|A4IPY8_GEOTN	MWIGMRDKWKGVGKVTQQEIIESLLQFINQETSTEEEFNEHALMLFAYQYENNLPYRTYCMQKGKTARTVKTWRDIPAVPINAFKELTLSCVSPEQAERVFMTSGTTRGVRGKHYHPTLSVYDHSMIVNFRKRFMKERDKIKMGILFPTEEHMPNSSLAHYLALAVNVFGTEDSHYLVDRDGLNMDRLLAELEQAEQSGEPYALLGASFSFVHVFEELAKRGKTFRLPEGSRILDTGGFKNQSREMDLDEFYDTLSAYLGVPRRECINMYGMTELSTQFYDDGNETVPSVKSGPHWIRTRVIHPLTGEEMPKGKRGVLVHCDLGNFNSVTTILTEDMGVETDGGFLLLGRVQGAEAKGCSMAVEEFIRAAKGTSE	614.193
A4U5Q2|A4U5Q2_9PROT	MLHRDTDAILAQSGMPGAGGAMSADDSFAQPQFTLPQADKEARLLHGLTEAIRHHCAGCPPYAALVHALYPHWQDSAQLTALPMVPASLFKSMTLSTQTGRPTVTTLTSSGTSGRAVSRISVDGETADRQAKAMSAALQPVLGRQRLPMLIIDSQTVLGGGGRINARAAGILGLMRFGRDHVFALNEAMECDTTAIDGFLSRHGQAPFLMFGFTFMVWAHFFETIRHRGLDLSHGILVHGGGWKSMIDRRVDNAVFRSAFQTSTGLRHIHDFYGMAEQMGTLFVEGDDGLLYAPDFADIIIRDPVTLAPLPVGETGVIQVLSLVPRSYPGNSVLTEDMGVVVHVDQPASAGRLGKAFRVLGRIPRSEIRGCGDTFAQGG	638.198
A4WBV0|A4WBV0_ENT38	MIECDAWLEHGPYAFERQEKREHMLQRLRKLTEHHQQNCEPYRNILQGLGCNVTQLEQPEDIPFLPVSLFKTLTLKSVPDDAVVKTMTSSGTTGQAVSRIFLDKMTAARQQKTLVRIVSHFTGAGRLPMLILDTPAVMKDRNMFSARGAGILGFSMFGSERCWALTDSMALDIDSITAFLERHQGKPILLFGFTFMVWQHFYQALKDSGVKLDLANGILIHGGGWKKLQSQAVSASAFADALQSVCGLTKIYDYYGMVEQTGCIYMQCEQGHLHASIFSDVIVRDPVDLSPCAHGKPGIIQVLSTLPESYPGHSLLTEDEGVVLGEDDCPCGRAGKYFRIIGRLKNAEIRGCSDTYAADF	627.632
A5N1N7|A5N1N7_CLOK5	MRYAVDMKLLIENIIFRDQFEMFQKEKESMLLEIIKEQLALNEVNPNVGSMYRKLSIDISKISRLSQVPFIPVNMFKIFDLLTCRKEDVIRVLNSSSTTSKTPSKIYLDKDTSIRQSQALINTLKSFLGVTRKPLLILDTGNVNKNKGVLNARGAAIRGISNFASSITYVMDEEDGELKINLPRLKKFEEENKNKEILVYGFTYIIWSKFVTELKKKDIKLSLSKMKLLHSGGWKKLVSESVEKEEFNRVTAEIFGTSKSNIMDFYGMVEQLGVVFVDCECGYKHVPDFADIIIRDFNTLEEVEVGQQGIIEVLSILGTSYPSQGILTEDVGKFMGVDDCRCGRRGKYFKFRSRIEKAETRGCGDTFAEREEKK	619.097
A6APD0|A6APD0_VIBHA	MEVLSAVKQENIAASTEIDDLIFMGTPQQWSLQEQKQLTSRLVKGAYQYHYHNNDDYRKFCERLGVGEVVEDLNEIPVFPTSIFKLKTLLTLDDDEVENRFTSSGTSGIKSTVARDRLSIERLLGSVNFGMNYVGDWFDHQMELVNLGPDRFNANNIWFKYVMSLVELLYPTAFTVTEDEIDFEATLANMNRIKQSGKTICLIGPPYFIYLLCCFMREQGQTFNGGRDLYIITGGGWKKHQDQSLDRDEFNQLLCETFTLESAEQIRDTFNQVELNTCFFEDTEHKKRVPPWVFARALDPKTLKPLPHGQPGLMSYMDASAVSYPCFLVTDDIGIVREEEGDRPGTTVEIVRRVKTRGMKGCALSMSQAFTAKNEGGN	603.894
A6E791|A6E791_9SPHI	MKDIIAQIFSISNNKQFEQTCMQVFRHQALNCQVYQSYIFHLGIDIETIETSAQIPYLPISFFKSHPVLSSKDPVKITFSSSGTTGQSQSQHLVTDLKVYEQSFSTAFEHFYGKINGTCFLALLPSYLEREGSSLIYMVDALIRDSKHPESGYYLHNHRDLYEKLLKLKSERQKTILIGVTYALLDFIEQYKLSFPELVVMETGGMKGKRKEMVREELHEQLENGFGVNAIHSEYGMTELLGQAYSDGLGIFRCPPWIQINLRDTNDPLSVAGEGRSGGINVIDLSNINSCAFIATQDLGRLLPDGSFEVLGRFDNADIRGCNLLIN	626.699
A6ES66|A6ES66_9BACT	MTSLIPSIFSIKNQTDFQDVALQVFRYQYKYCAVYKKYCDLLKINIDTVDTIYKIPFLPITFFKEMAIISSDTVPETTFTSSGTTGSVTSKHHIADTTIYETSFKKGFEFYYGNVQDFTILALLPSYLEREGSSLVYMVDALIKDSKAADSGFYLNNLDALIEKLDALELAGKKTLLIGVSYALLDLIEKRKFALQHTIIMETGGMKGRRKELIKPALHALLKEGFGTSNIHSEYGMTELLSQAYSKEDGVFSCPPWMKILTRDTEDPFTLVNNKTGGINVIDLANIYSCSFIATQDLGVTKDNEHFTIMGRFDNSDIRGCNLMVLD	627.083
A6FKE6|A6FKE6_9RHOB	MTRDDIVDDLLNFIAADDPSEDAFNALALKVHDFQFQHNAPYAKFARSRGKTPRTVKHWSDIPPVPINAFKTLDLTCCRPEDAVAVFMTSGTTQAGRRGKSYHAGLDVYDASMRRNFAQRFMRGDTGIKMGILFPTTRMMPNSSLAHYLDLAITGFGTPDSDWLIGADGIDLARLIHALEQAEATGQSYALLGASFSLVHAMDALQAEGRRFHLPPGSRILDTGGFKGQSRELELDAFYDALSETFGVARDDCIGMYGMTELSSQFYDDGNAICPSVKSGPHWVRSRVVNPLTGMAVPKGETGVLAHTDLAHYNIVTTILTEDAAIEVDDGFQLLGRVSGAEAVGCSLAVDAFLKAAEAG	620.376
A6G1J1|A6G1J1_9DELT	MSRATSIPQPAGADQPPNEAEAQSPSVRIIDARTAIDELIFAEDPWYALPLERQRELSDALIRQALREHLERCPSYRDYYARSGAAEPGAVALADIPLVSTRVFKFADLRSVEAHEVERWYRSSGTSGQPSRVPRDRASLERMVGSVHGSVGLLADWDEDEVAVINLGPGREHVEDVWFQYVMSLIEALYRSESRVPRDEAALDEIIGLAQSLLDDYEHLIVVGPPFHVLDLCEHMQRRGVELQAGEGATILTAGGWKRFGGRAIPKQEFRAVVARQFGLRGEGQVRDVFNQVELNTVLFECEAHEKHVPPWVHVAARDPETLQPVPEGEEGMLSYLDASCSAYPCFIVTEDVGVVRRGRCACGREGTRVDVLRRLESRAAKGCALKMGQIHANG	633.104
A6GVW7|A6GVW7_FLAPJ	MYFCKKNLIPLSDIFSISNQKQFEKMALKVFRYQYENNIVYHEFCNYLKTEIHKVKTIQQIPFLPIQFFKSHAVLSNSNAIEAVFTSSGTTGMVTSKHLVTNVSLYEESYRNAFSHFYGNIEDYVVLALLPSYLEREGSSLIYMVDDLIKLSNNAHSGFYLHNHEDLIQKLVALDSEGQNVVLIGVTYALLDLVEKQKFTLKNTIVMETGGMKGKRKEMIREELHEQLCDGFGINAIHSEYGMTELLSQAYSLGNGIFECPNWMQILVRDAQDALAYVGVGKTGGINVIDLANINSCSFIATQDLGKEYTNKTFEILGRFDNSDIRGCNLMVL	621.018
A6LV84|A6LV84_CLOB8	MIDEIINNEQFKCLQKDKEKKLLDILKPQIDENRKNENLNIMYKKLEVNINDINSLEEIPFIPVNMFKHFELRTCSEESVVRILNSSSTTGKIPSKIFIDKETSIRQSQGLISTLTSFLGSYRRPMLIIDSKEVNKKSDYLTARGAAIRGVSSFGKSLTYAMDLVDDNIILNIERLKEFEEKYKDTDILVYGFTYIIWTRFVNVLKEKNIKLNMPKIKILHSGGWKKLNAQKVEKKEFNRSVAEVFGTDPENIIDFYGMVEQLGVVFLDCEFGYKHVPDFGEIIIRDFLTLKEVEIGQCGFIEVMSALTSSYPGQAILTEDIGEFVGIDDCKCGRKGKYFKFKDRVEKSETRGCGDTFAEKRDKK	622.703
A8I701|A8I701_AZOC5	MFEPLLQASPYSLRQAEKEARLLPGLNELTRFHYEHCAPYAHIIDAAWGGLKEARSIADVPFLPVQIFKQLELSSTAAPTMTLQSSGTSGQTPSRIVVDAETADRQSRALVATFRPILGDSRLPFLAIDTKDVIKPNNLTARGAGVLGMMKFGAKATFALAPDLEVDDAVIRRFVEANRGRPFLIFGFTFLVWTKLFDHYADGELDLSDAILVHSGGWKKLEEKRVSNAVFRASLKRRFNVEKIYNFYGFVEQIGSMFVEGPGGLLYPPNFTDAIVRRPGSWDVAPEGEEGVLQVVSLLPKSYPGHSVLTEDRGMVVATDAGQDGHYGKAIVVAGRVAKAELRGCSDIIAAEAR	628.7
A8R7L8|A8R7L8_9GAMM	MAILKPIEKCDIIASSEIDDLILMSSPQEWTFEEQNEIQDRLVRESFDYHYNRNEDYRQYCITQHINENILSIDDIPVYPTSVFKHLRLHTANESEIENWYTSSGTSGVKSHIARDRLSIERLLGSVNFGMKYVGDWFDHQMELVNLGPDRFNTNNVWFKYVMSLVELLYPTEFTVDDDQIDFKKTVHSLFRIHSTTKDICLIGPPYFIFLLCQYMKESRIELNAGTRLHIITGGGWKSNQSESLNRHDFNQMLMGTFHLANENQIRDTFNQVELNTCFFEDKFQRKHVPPWVYARALDPVTLKPVPEGEQGLLSYMDASSTGYPAFIITDDIGTVHHIKAPDLYPGTTIEIIRRLSTRAQKGCALSMSNSIKGKATLRMDV	614.507
A8RUA3|A8RUA3_9CLOT	MFFSAVRENCAYHYRHCREYSKILKRSGFRPGHLESSRDIGRIPVLPTLFFKHHDIHSIAPECTWLKTTSSGTSGTASQVNFDGGALLCGLGMVARTVSKRGLLSLRPARYVIFGYEPHRDNRTAVARSTFGATFFAPPLSRDYALIYRQGQYIPNLEHVMDRLCRYSHGAVPVRILGFPSYAYFALKQMEERGIHLTLPGGSKMILSGGWKQFEGQKVNKEVLYGLARRVLGIEDKDVAEFFSAAEHPVLYCDCRNHHFHVPVYSQVIIRDIKTMEPLGYGRPGLVNLITPMIKAVPVLSVMTDDVGVLHVGKECGCGIDAPYLELLGRAGVSGIKTCAAGAQDILNGTYGKEAAR	626.57
A8UJ48|A8UJ48_9FLAO	MISKAEIFNIKTPSQFEDLALKIFKFQFENNTVYRSFCDLLYKHPADIKQIEDIPFLPIQFFKSHEVFSSENKVERTFTSSGTTGNTISKHLVTDIELYEKSYTKGFNRFYGNIEDYVVLALLPSYLERNGSSLIYMINDLIVKSKQPKSGFYLSNLKDLANTLNQLEAKGQRTLLIGVSFALLDLVEQFQFNLNHTIVMETGGMKGRRKEVIRQELHSILKSGFGVSQIHSEYGMTELLSQAYSNANGIFECPPWMKILTRDTEDALKIQQPNKTGGINVIDLANINSCSFIATQDLGKVSKTGGFEIIGRFDNSDIRGCNLMVL	627.175
A9AXM9|A9AXM9_HERA2	MNEIETLDFEIRALMKAGVRPIDPDDDSLFNDLALRTFRYQWQHNLVYQRYCERRMLSPERVKHWSEIPAVPTTAFKHLPLTTFPPEEAQAIYRTSGTTQGSEQRGTHYIRDRSLYEASLRPNLAYHLFPDAKRLPIYVLFWHPNELAQSSLAHMISDAVEQHGTAESRYVFSAAGLDSASLAESLDAAVANNTPVCLMGVMYTFVYFLDWCAEHGKRWQLPKGSRLMDTGGSKGKVREIARNDLYALYSEVLGIPSTMCVNEYGMTELGSQFYDCSLHSAYLREWQPRHKVIVPWVRTQIVDPTTFVPLPAGQTGLLRHLDLANLYSVLALQTEDLGVVVADGFEVLGRASGAELRGCSLAVEDVLAARRNGNG	618.682
A9C348|A9C348_DELAS	MDKARPQAASLVADLLAFIAMDGCTDEQFDALALRLFAYQYESNAPFRSFCQRRGATLRNVKTWSDIPAVPIDAFKAMELRSEPASPAERVFMTSGTTGQAKGLSARGRHFHPALDVYDASMTRNFAQRFMAGHERLPMGILFPDEQAMPNSSLAHYLALAKTEFGTPDSRYFLTPDGLDMPGLCAVLEESERSGRPYALLGASFSLVHVMDALREQGRSFRLPPGSRILDTGGYKGQSRELPLEDFYADLARLLGVPRSHCINMYGMTELSTQFYDDGNATLPSVKSGPHWIRSRLVEPVTGRSVAPGERGILVHCDLANYNAVTTILTEDVGLWAGHGENSGFLLLGRAEGAAAKGCSLAVDEFVKAAAA	626.857
A9DKX0|A9DKX0_9FLAO	MNSNTIFNITTKADFEALTFQTFQHQFENNQTYRSFCDLLYVHPSDITKIEDIPFLPIQFFKSHEIVSNNHPIQETFTSSGTTGSTPSRHLVTDISIYEKSYRKGFEYFYGNIENYVVLALLPNYLERKGSSLVYMVNDLIKRSKQPESGFYLNDLKGLTKKLTQLDQEGKKVLLIGVSFALLDLIETTQFQLKNTIVMETGGMKGRRKEMIRAELHQQLCDGFGVTEIHSEYGMTELLSQGYSNGNGIFQTPPWMQLFTRDPEDALTLQPKGKSGGINVIDLANVNSCAFIATQDLGKIHANNTFEILGRFDHSDIRGCNLMVF	604.17
A9FZV3|A9FZV3_SORC5	MDRAGSTGAGRAAAASPPQDQGERGALPETFDALAIALARHQAAHCAPVARLFEARGADVAAMDHAAQIPAVPCDVFRFARVAAHPPEADERVFRTSGTSLGAASRGEHPFRTTATYELAALAWGERLLWPDGARLRAIVLAPPLHEAPDSSLGFMIDRFAARLSGPASWHVRGGELDAAGFARACAEARASGEPALVLGTSFAFVHLIEHLIEHLLEARLPESATLLPEGSRVMQTGGYKGRSREVPADELRASIARALGVPLSHVVSEYGMTELSSQLYEGTLAAALSGAPGAAPGLYLAPPWTRVTAVDPETLAPLPAGEIGLARIVDLANVDSAVAIQTADRVRVTAEGVELLGRASGAPPRGCSIAMDQMLGGGA	633.161
A9HRM7|A9HRM7_GLUDA	MIDTPNDDGSRDFLREINRLTSHHRVSCHLYSSYIASLFGDGDAASLAEVPYLPVRAFKTFTLKSIRDEDVFKIMTSSGTTGDVSRIYLDRETSRLQSQKLVEVFSSAFSKSRFPMLVVDAKNTVSDRRKFSARTAAINGFGLFSRGQGFALDDEFQIDIDHVQAFIEQNRGRRIFMFGFTFVVWQHFIQELKRQNVRLDLSDAFLLHGGGWKKLADQNISNERFKAEVQEWTGCGDIRNYYGMVEQTGTIFMECPRGHLHAAPGSDAIIRDPNSLEVLPHGSEGLIQVFSTIQKSYPGHALLTEDVGATLDGTNCGCGQKGTIVTIRGRLKKAEIRGCSDAYRYH	632.768
A9KRC4|A9KRC4_CLOPH	MPKEEILINNLQKLYQTKKIYDLEGTERYFVAAIKDNMEFHNQHCKRYAKILKKQGITKDDIQSIEDLHRIPPLPTLYYKKIRIASLPSKKMAIKATSSGTSGVKSKIGYDAKGLYYGAHMVYRTAKYHKLLSTKPTNYILLGFKPWKENQAVTAKTLLGSTYFAPAKERVYALQYINGNYELNIKGVLKALVKFSKQSNPVRIIGFPAYALFLINELEKRKKRFILPKGSKVILGGGWKQFYSDQVDKEVLYQKIQRTLGIEVENIREFYGAVEHPMIYCDCKNHHFHVPIYSRVLVRDVDTLLPVPNGKVGILNFLSPLLSSMPLTSVMTDDLGVLHDGAECGCGITAPYFEVLGRAGLRDIHTCAQGAGELLGGNSK	626.319
B0MLI0|B0MLI0_9FIRM	MKYRRLLFWVKDPYSDSSDELFTKAVKENFSYCVSHCDDYRRICENLGISSPSDASGLPVIPTLLFKKKQIFNKGCIPLIKATSSGTSGRKSMVAFDTGGLLCGLKMVMRVSKLRNLLSPVPCHYIIMGYKHHRGNKTAVTKTAFGATFFTPALSRNYILTYKKGGYSPDFDRIIDLIVRHSHSRFPTRFMGFPAYTYFLLRIMDERKIYLKMPKGSRIMLGGGWKQFYAEQADKNSFYSLAEKVLGIKGNDIIEFFGAVEHPILYCDCKEHHFHVPAYSRVIIRDVDTLKPLENGKTGLVNLITPMVKATPVLSVMTDDLGILHNGSECSCGLKTPFLEIVGRVAPEDIKTCAAGAEEIIKGVNV	618.942
B0MTZ9|B0MTZ9_9BACT	MTTTDNIFALEPGNTPAFERTALETFRFQADRCAVYREYLDRIGVIPAEVTRIEQIPFLPIELFKRREVYAGDRPPEIVFTSSNTGGTIPSRHFMQSLAHYEKAFLTAFRTFYGDPAGWSLYGLLPNYLQREGSSLVYMADRLIAACGSGGFYLDDYEKLLADMARDPKPKILLGVSYALWDLAERYAPKFENTVVMETGGMKGHREELPKAQFHRILCEAFGVESIHSEYGMAELTSQAYSSGSGIFRTPGWMRVLVRDVNDPFDIRPAGVRGGIDIIDLANRYSCAFIQTQDIGRVFDDGSFEIEGRIDRSDIRGCNLLVQ	647.016
tr|Q7NQ23|Q7NQ23_CHRVO Putative uncharacterized protein OS=Chromobacterium violaceum GN=CV_4319 PE=4 SV=1	MYLIDGELRADLELDAALAALRGRLPDALAAEPDVDAVLSCAERFADALAGAERHPLLDEPGRAQLAAFCRREALQAKLERELGERPFSLRRPDYREPRFEAWRPLGLVLHVTPSNAALLPFMAALEGLLAGNVNWLRPSSSDQGLSSRLLAELLRHDASGRLAARVAVLPAPSDALPRLMADADGVSAWGGDAALSAIRARLPAGCRWIDWGHRVSFAYLDPAAAADEALDALADDICRFDQQACSSPQALLVDSDDPAAIHEMARRLAAALARRAPLWPALTPDLQEAAEISARMAFHKLDQAFADDQGQVLSGQGWRLAWSMEQELAPSPLFRTVELRPAPRAALARILRPWRTHLQSCGLIAPPARLPELSRMLLAAGVSRVAPAGRMHDGYHGE…	648.114
tr|A1RHT6|A1RHT6_SHESW Putative uncharacterized protein OS=Shewanella sp. (strain W3-18-1) GN=Sputw3181_1388 PE=4 SV=1	MQRYISINQALDAPEVEHLLRGQTGTRFNPVPLACFAPVIREFLADLSQRLQQQYRMVPELAAFGFWLRPRQVEQQVLRLSGRAPLGMVFHLVPSNVPTIAFYSWIMALLMGNSSIIRLSSRKHPTQEIMLELLSAMLLESRWSPIAERTRFIRYQHNDEITKWFSEECHLRVIWGGDKTIRAIRQLGLSATAQELVFPDRRSMAIIDSQWVSTLDTDTWASLVSEFKQDCTLFDQKACSSPTMLVWIGQPDIAVKQRLLEETFYTFGLNSSLVMERLVQSQMNAAIVQSQELTCYKGVSVFSHQKPTILDYTGPGLLTESVMPNWQAISNTYWDIQTCVYLGESLAQCRDELSCIVGRVDRVVKPGQALAFDWYWDGIDILHSCSRKKCNWGNHG	644.6
tr|A9FZV0|A9FZV0_SORC5 Proline dehydrogenase OS=Sorangium cellulosum (strain So ce56) GN=putA PE=4 SV=1	MDDGAARRLRVERAVAAAARIADARDPLGEEARQRLPSTSGLSPEGVELALGRHLEVAPSHGELDALVAASGRARRCHVVLAANVCTAPLRAIAVATATAPEVLVRPSRRDPVVAELLVRALQADEGFRRAGGAIALVADVALGDAGAAAGERVPGDLPHAELHVYGSDQTVATLRAQAGPGVLVRGHGAGLGLAVVGLDADLVEAARDIAADVVPFDQRGCLSPRFALVEGPAERAEALARGLHEALEEAGARVPRGPLDGPARAEVTMYRATLEAVGSFWEGRGHGIGLDPAPRSLLLPPAARVVHVAASSAEAAPALLAPIRGAITAIGAGGGGTLARAAAAAAPRARLSALGRMQRPPLDGPVDLRTP	630.58
tr|Q029D3|Q029D3_SOLUE Putative uncharacterized protein OS=Solibacter usitatus (strain Ellin6076) GN=Acid_1365 PE=4 SV=1	MTVEQLVPSPQPVDLDAVLTQMRGAAAHSLSPFSQPVKDFCAALSRALFRDAEAKRYPELQALAFGVRQAELARLEQEFRRWETADSVLAPRGLVFHVPPANVDTMFVYSWLVSVLMGNRNVIRISASAGPQTGIVCRLFNAVLDECGDELRENTCMLRYGHEREISAAISLAADVRIIWGGDETVRTIRAIPIGPQCKEIAFPDRYSFAVIEAAKYLALDEGAQAKLAEQFYNDTFWFDQLACSSPRLVVWCGDSAAARCAGAIFFGHLREQVARKGYALDTGARVNKFTFACRSILDQYAADYEEWGSAITVLRLEEDRLLSRDHCGGGLLFQVHHTALEDLIPLILQRDQTLTYFGFEPAALREFAIALNGRGIDRLVPIGQALNFEHRWDGYDLF…	655.905
tr|C6X521|C6X521_FLAB3 Putative uncharacterized protein OS=Flavobacteriaceae bacterium (strain 3519-10) GN=FIC_01059 PE=4 SV=1	MRTFAQPNFRLMNRDLQITGLCRLSVYIKNFLQKDPADFDADDQQFQSVLLKSETENPWFTPENQRFALNQWANLLTQEKLGNWLAAYSVAKQPKRVGLILAGNIPMVGFHDVISVVLSNHIPVIKLSSKDRLLLPFLLEKWNDLSEGAVRFETVERLQNFDAVIATGSNNTARYLEFYFKNHLSIIRKNRTSVAVLSGNESDAELQLLAQDIFRYFGLGCRNVTRILIPEDFLVDRLFENFIAFKGVINHNKYANNYEYNRAIYLLNQEKFWDNNFVMLKEDENLFSPLSVINISRYSDIAEVQKFISENTLDIQAIVAKEELGLASVGFGEAQNPALDTYADHVDTMRFLEVI	658.113
tr|C7M6T1|C7M6T1_CAPOD Putative uncharacterized protein OS=Capnocytophaga ochracea (strain ATCC 27872 / DSM 7271 / JCM 12966 / VPI 2845) GN=Coch_1512 PE=4 SV=1	MKQQNINNLVRLGELLSKTEQFNDIFDKAEQQNSWFTRANVIFAFKSWSEALSKNNVQQWLSQYQLPQTTSPKKILIIMAGNLPLVGFHDLLCVLVAGHKAIVKLSSDDGILLPYLIKQIRAFATEWAEAVAFTDDKVTEYDAVIATGSDNTARYFEYYFGKKPHIIRKNRHSVAVLTGEETPEELQDLGKDIFLYYGLGCRSVSKLFVPQGYDFNLLFQAIYPYKDIIEEQKYANNYDYNKAVYLMSLYKLLENGFLLLKEDEHYGSPIATLFYEYYTNKEALKKKLATDREKIQCVVGHNFIDGEIPFGQTQTPKLWDYADGVNTLTFLLNL	629.306
tr|A5FH29|A5FH29_FLAJ1 Putative uncharacterized protein OS=Flavobacterium johnsoniae (strain ATCC 17061 / DSM 2064 / UW101) GN=Fjoh_2463 PE=4 SV=1	MTLETKKSVFVELGKFLSQFSEGASARKSDVLYNDIFFDDFEKLIHLSQSHNGWYTPEQVYFAIKSWADALTDENIAKWISKYDFSANQKEKTVALILAGNIPLVGFHDFLSVLITGNKALIKTSSNDQHLLPFLAKYLIAVDDSLKDKITFVEGKLENFDTVIATGSNNTARYFEYYFKDKPSIIRKNRNSAAVLNGKETKEDLEALGEDIFRYFGLGCRNVSKLFVPKDYSFENFFQAVFKYQDVIHYEKYANNYDYNKAVFLMSNFKLTDNGFLTLKEDSSYASPISSVFFEYYENLEDLKSRLKAEEEQIQCIVSNNLIENSVSFGQTQNPQLWDYADNVDTITFLLTTK	631.853
tr|Q1IFJ1|Q1IFJ1_PSEE4 Putative uncharacterized protein OS=Pseudomonas entomophila (strain L48) GN=PSEEN0622 PE=4 SV=1	MYLIQGQYHADLTLDQALVRLTGELAHTLSHPCGIETVLACAGRFAEKLLDGEFLAELDAALREQLRAFCQPDVLRAKLENELGVNPFSLRRRDYRVPRFESWRPLGLILHITPGNAPLLPFFAVLESLLVGNVNWLRPSGRDQGLNTRLLQAFLQCDRSGELANHVAVLPVAKAELSKLMPYADGVSAWGGNEALKTIRDQLPDGCRWIPWGHKVSFAWLVPEAVDECALDALADEVCRLDQQACSSPQVVFIDSDDADTLRALGGQLAAAMQRRHAHWPALSPSVQEAAQVTTKLALAELDHAFVDGRGQVWRGQGWQIVLEHVMALEPSPLFRTILLRPLPRRAVMHALRPWRTRLQTCGLVSSAHEFAHLSQMLLAAGVDRVTSVQTMHDGYSGE…	637.738
tr|Q07JQ3|Q07JQ3_RHOP5 Coenzyme F390 synthetase-like protein OS=Rhodopseudomonas palustris (strain BisA53) GN=RPE_3905 PE=4 SV=1	MQIYRFGELIDIDTFSAADMEAVLDDAHARKAALQELPLDQILDLLHKVGRAWADPDYSYRRQAVEVLPDMIRFSGPMIEQGILTLVDLLTRANMETRLDCDLGSAGYLDDWVYHPRFGGHIMAQPHGVVAHVSAGNVFVGGVDTLIQGIVTKNVGLMKMASIDPLFPVLFARSLRDHDDVGIVSGSLALLGWKGGDAAVESVLKQRCDAIVVYGGADTVRSYRQDLGLHTKLIEYGPKYSFALIAADELKRRGLREVTRAVARDATMWEQGACSSPHMVYLEDPDGTRVESFAKELAVELEGWAERLPAGTKTADEGVEILRVRELAKVEQAMDTSMLLVPNDTDWTVVVQRAPDFQTSCLFRTLYVKPVRRIEEALEAVRPMGAFLQTVAILADPAR…	620.399
tr|D0JAI6|D0JAI6_BLASB Phosphoserine transaminase OS=Blattabacterium sp. subsp. Blattella germanica (strain Bge) GN=serC PE=4 SV=1	MIQTFDKLGHFLREFKKFYAHSKYISQRFKMLFFDLRKIIQKITLKNSWFRVEDLLITIHQWGMILKEEKLESWIHQYSLNKNRKSKKVLVIMPGNIPMVGFHDFLCVLLSGHNIIIKLSEEDNLLIPFLCKIIIHIKPILKHNIKFTQNIFHEKFDSVIASGNNNTARYFEYYFRNYPILLRKRKTSIAVLQGNEKEKELIDLNKDILTYSGRGCRNVGKIFMPYNYNIHSILDKSFVSEYVTKNYKYIDNYKYCLSIYTMNKISIQKNHFLIFKEEKDYYSPISVVYYEFYDDLNQLKKIIMKNNQHIQCIVSKNFLKEEIIFGKTQYPELEDYADGIDTIQFLNQ	635.81
tr|C9XV70|C9XV70_CROTZ Putative uncharacterized protein OS=Cronobacter turicensis (strain DSM 18703 / LMG 23827 / z3032) GN=Ctu_26260 PE=4 SV=1	MQPSFDNLTFLLGDAAQLAALEAFRPRAPFDDETLTFLSEFSRQLLADPRARAYSDVVSLAFWCRPASLEKLRQEFMPQGITQGRGVAFHIAPSNVAVNFAFSLAAGLLTGNANIVRLSSKPFPQTALICDALKGALAHVPAMADSLCLVQYPHDAALTDYFSALCDARLIWGGDRTISEVRRSALRPRAVDIAFADRYSFAVIDADAWLAAPDKARLLEGFYNDTLLTSQQACTAAKMVVWTGDRAAEARAQFWPAFRDWCGERYAPLPTTAVSNLAWFCAQTVKDPTLRRIAQPDNRLFLAQTDTPNGALLADHHQSGLFIEYVAQDLLDIAPLCGEKCQTIVTFGVDPEEFQRFLATAKPRGVDRIVPIGQSMQFSLLWDGYPLAEMLTRRLTLISY	639.398
tr|A0M1E9|A0M1E9_GRAFK Putative uncharacterized protein OS=Gramella forsetii (strain KT0803) GN=GFO_1471 PE=4 SV=1	MTIDDHKSHLITLGKFLKQFQVSNSAQDKDLPGNDKFFAEMDQKIDAAIHYNGWFNRENIIFSLQQWGEALTPRNLKLWLGEYDLSQSGEKTVGIVMAGNIPLVGFHDFLSVLVSGHKVLVKLSGNDKQLLPVIASYLMILDSRYENRIKFTEDKLENFDAVIATGSNNTARYFEYYFKNKPSIIRKNRNSVAVINGNETKEELEKLGEDIFRYYGLGCRNVSKLFVPKDYDFDSFFKAMYKWNPLINQDKYANNYDYNKAVYLMSEFKLLDNGFLMLKEDESFGSPISTLFYEKYKNEEALNNILKENEEKIQCVVKNNAGKEEVGFGQTQKPQLWDYADNIDTIDFLSKL	625.667
tr|A8RUA2|A8RUA2_9CLOT Putative uncharacterized protein OS=Clostridium bolteae ATCC BAA-613 GN=CLOBOL_03949 PE=4 SV=1	MILFQGRVYDTMLQGELLGQLEARINDTRLGRGLEQERVIRGLVRLGQELREELENAAPGKTAGEAGNPWIPAWLGCLTRFLSREWLEYKIETELGVKAGKGRKSEPGGSTECEPGPSHEVYHYTELQKMETHILPLGTLLHITAGNMEGLPVFSIVEGLLTGNVNILKLPGNDGGLSMDIILRLIRLEPALADYIYVFDTSSGDLPAMRRLEEMADGIVVWGGDSAVAAVRRSAPPGTRLIEWGHKLGFVYISGYECKDKELSALAEHIVSTRQLLCSSCQTIFLDTERMDDVNEFCREFLPYMERAVLSCPGHVSLFQPDILQKDSTVRPVESRFGSVNMAEAALALQQHNDRMEQMAYGKKKMRKLYPGKGCSLTACGDHELELSPMFGNCLVKRL…	631.67
tr|C4G162|C4G162_ABIDE Putative uncharacterized protein OS=Abiotrophia defectiva ATCC 49176 GN=GCWU000182_00971 PE=4 SV=1	MQTSLDKEILNRVTYLTGSAATVEETVSVPALIPFDENTIDFLNDVSKEIMNDSRSRAYSDVITFGFWIRKSSVMKLKEKYTIRDNAFHIGRGLVFHIAPSNVPVNFAYSLVTGLLNGNANVVRVPSKDFMQVTILTDAFNKALLHHPGMKSYVICVRYNRDKDINDLFSSVADVRVIWGGDKTIEELRKSPLPARSGEITFADRYSIAIIDSDSYLRIEDKRRVAEDFYNDTFFSDQNACTSPRIIIWTGSRIDAAKEKFWEEEHFVAENKYSFQPIQGVNKLTRSYMAAVSQDGVKVIPHKDNLIVRVAVSEITDTLMDYRDNSGYFYEYDCKDINMLKPICNDKRCQTIAYLGDKESIIPLVRSGVKGIDRIVPIGKTMDFDFVWDGWSLQYQLTR…	631.194
tr|B6VLC4|B6VLC4_PHOAA Putative uncharacterized protein OS=Photorhabdus asymbiotica subsp. asymbiotica (strain ATCC 43949 / 3105-77) GN=PAU_03810 PE=4 SV=1	MYLINGEVISDLEPAAVLAELKSKLADTLACSPSVQQVLECARRFADNLDAIASKLGLDTATIATLRSFCHRDSLEAKLRHELGEQPFSLRRFDYTQPRFETWQPLGLVVHITPANAPLLPFMAVLESLLVGNVNWLRPSSSDRGLNAQILAEFLRHDPSGKLASYVSVLPLPSDQLSELLDCADAVSAWGSNAALAAIRSQLRSGCRWIDWGHRISFAYLDPVAANSADYDALADDVCRFDQQACSSPQCLLVDSTDEDVLRQVASAMAAALARRAPVWPALQPDIQEAAEISSQMAFLQLDHSFAGLTGSVEKGDGWRVAWIQRQELVPSPLYRTLQIRPAPRAKLVEILLPWRPYLQSCGLIVRTDELTVLSRQLLTAGVSRICQVGAMHDGYEGE…	639.452
tr|D0J9S5|D0J9S5_BLASP Phosphoserine aminotransferase OS=Blattabacterium sp. subsp. Periplaneta americana (strain BPLAN) GN=BPLAN_490 PE=4 SV=1	MNNLIQTFDRLGLFLREFKKFYAHEKYISGNFKKFFFPFQNIIKKIPIINSWFRTEDLFITIEQWGKILTKEKLEYWLNEYSFIKKKNQIKTILVIMPGNIPIVGFHDFLCVLLSGHRILIKLSEEDNLLLPFLGKIITHINPLLEKKIKFSKNFFKEKYDSVIASCSNNTARYFEYYFRKYPMILRKRRTSIAILQGNESKKDLISLNKDILTYSGRGCRNVGKIFIPNNYDLHLILDQNLLSYVMKNYKYIDNYNYYLSIYTLNNIVIKRNPMMILIESKDYHSPISVVYYEFYSNLNQLKKLIHKNRKHLQCLVSRNICKNEIDFGKTQFPKLWDYSDNIDTIKFLTEKN	628.139
tr|Q11SX4|Q11SX4_CYTH3 Putative uncharacterized protein OS=Cytophaga hutchinsonii (strain ATCC 33406 / NCIMB 9469) GN=CHU_2227 PE=4 SV=1	MVYKIRYKILRFKLYLHIIHQQKIRMKGLHTDLQTFALLHDQLRNIDSEELNEWMYRAEANNPWFTAENVKSALEGIIEILEPKALENFFFRYKISASAKKIGVIMAGNIPAVGFHDFLCVLLSGNIVYAKLSGDDNVLLKKIASVLTHINPSYEERIFFVDQLKNMDAYIATGSDNTAKHFEYYFRNTPNIIRKNRTSVAVLHGDETKDVLMDLGSDVFQYFGLGCRNVSHLYLPEGYSPVTILSAWEGEFSTVRNHHKYMNNYEYNKAVLLIDQVHHFDSGYLLLKESDLIFSHIATLTYSYYTSQEQLAALFETNKKQLQCVVSNQQTDLYPSYKLGQAQHPTISDFADGVDTMAFLTAL	630.169
tr|Q3KD56|Q3KD56_PSEPF Putative uncharacterized protein OS=Pseudomonas fluorescens (strain Pf0-1) GN=Pfl01_2558 PE=4 SV=1	MYLINGQLHDDCTLDVALQQLDLDLPQRLARALDTTTVLGAAAIFAERLQDPDMAMPIEPEQRQALIGFCQPDALRRKLERELGEQPGSLRRLDYRQSRFERWSPLGLVVHITPGNAPLLAFCAVIEGLLAGNVNWLRPSSSDQGLTAQLLHGLAQCDATGQIAGHIAVVPASTAQVGQLCQRANGVSAWGGESALQAIRQQLAPGCRWIDWGHRISFIYLTPAAATPEALDAVADEVCRLDQQACSSPQWLLVDSDDESILRAIGNDLAEAFERRSRHWPVLLPSIQEASEITTRTAMARLAQSFSEVDGQVWQAPDWRVIWTHDQQLAPSPLFRSLLLKPLPRAQVSEQLLPWRNVLQSAGLMCAEHETAELAQTLIAAGVTRITPVQAIHDGYEGE…	640.53
tr|C1A576|C1A576_GEMAT Putative uncharacterized protein OS=Gemmatimonas aurantiaca (strain T-27 / DSM 14586 / JCM 11422 / NBRC 100505) GN=GAU_0344 PE=4 SV=1	MTVDIEQIAQQLHAAPSLVPFDARTLAFTHALSRALSSDPSLRREGAVQALAFWLRPVETRRLETHLRAVERSESVLVPRGTVFHVPPSNVDTLFVYSWILSLLMGNRNVVRLSQRLSGIGARVATVVETVLQDSEHADVAAGAVFVRYGHDDALTTALSALCDVRVLWGGDAAVSSLRALPLPPHAIELVFPDRYSASALHAGAVEALDESARDALADRFANDAFWFDQNACASPRLVAWIGDAVTADRVRGDFWQRVAAAATRRGVYSEAGTVLAKLTEAARATIDEGATHVLTVSPEVTVVQLGTLDTLRRVAPGGGLFHDVVLPSLEALGSHLARRDQTLTVFGLSREDIVQAARHFNGRGIDRFVPVGQALAFHHVWDGYDLFQQFTRRVHIAP…	632.394
tr|D0JAI6|D0JAI6_BLASB Phosphoserine transaminase OS=Blattabacterium sp. subsp. Blattella germanica (strain Bge) GN=serC PE=4 SV=1	MIQTFDKLGHFLREFKKFYAHSKYISQRFKMLFFDLRKIIQKITLKNSWFRVEDLLITIHQWGMILKEEKLESWIHQYSLNKNRKSKKVLVIMPGNIPMVGFHDFLCVLLSGHNIIIKLSEEDNLLIPFLCKIIIHIKPILKHNIKFTQNIFHEKFDSVIASGNNNTARYFEYYFRNYPILLRKRKTSIAVLQGNEKEKELIDLNKDILTYSGRGCRNVGKIFMPYNYNIHSILDKSFVSEYVTKNYKYIDNYKYCLSIYTMNKISIQKNHFLIFKEEKDYYSPISVVYYEFYDDLNQLKKIIMKNNQHIQCIVSKNFLKEEIIFGKTQYPELEDYADGIDTIQFLNQ	635.81
tr|C9XV70|C9XV70_CROTZ Putative uncharacterized protein OS=Cronobacter turicensis (strain DSM 18703 / LMG 23827 / z3032) GN=Ctu_26260 PE=4 SV=1	MQPSFDNLTFLLGDAAQLAALEAFRPRAPFDDETLTFLSEFSRQLLADPRARAYSDVVSLAFWCRPASLEKLRQEFMPQGITQGRGVAFHIAPSNVAVNFAFSLAAGLLTGNANIVRLSSKPFPQTALICDALKGALAHVPAMADSLCLVQYPHDAALTDYFSALCDARLIWGGDRTISEVRRSALRPRAVDIAFADRYSFAVIDADAWLAAPDKARLLEGFYNDTLLTSQQACTAAKMVVWTGDRAAEARAQFWPAFRDWCGERYAPLPTTAVSNLAWFCAQTVKDPTLRRIAQPDNRLFLAQTDTPNGALLADHHQSGLFIEYVAQDLLDIAPLCGEKCQTIVTFGVDPEEFQRFLATAKPRGVDRIVPIGQSMQFSLLWDGYPLAEMLTRRLTLISY	639.398
tr|A0M1E9|A0M1E9_GRAFK Putative uncharacterized protein OS=Gramella forsetii (strain KT0803) GN=GFO_1471 PE=4 SV=1	MTIDDHKSHLITLGKFLKQFQVSNSAQDKDLPGNDKFFAEMDQKIDAAIHYNGWFNRENIIFSLQQWGEALTPRNLKLWLGEYDLSQSGEKTVGIVMAGNIPLVGFHDFLSVLVSGHKVLVKLSGNDKQLLPVIASYLMILDSRYENRIKFTEDKLENFDAVIATGSNNTARYFEYYFKNKPSIIRKNRNSVAVINGNETKEELEKLGEDIFRYYGLGCRNVSKLFVPKDYDFDSFFKAMYKWNPLINQDKYANNYDYNKAVYLMSEFKLLDNGFLMLKEDESFGSPISTLFYEKYKNEEALNNILKENEEKIQCVVKNNAGKEEVGFGQTQKPQLWDYADNIDTIDFLSKL	625.667
B1ML98|B1ML98_MYCA9	MDLVTMLGMPGEALRVTREEWRRSLTDVLRESFALHFERNGFYRAQCDAAGLIPSGIRDGADLHRIPLLPVSMFKQAGAHVLMTCGLEDVEIEIRSTGTSGVPSVARRDSMTVTRASVGIFGGYRDFLGISQGAGLFLCPSTAEVPEMGMVKIFNLLTGMLDDHRYVVREYSFDPDEALAQLRNWEGKMTRHLIGPPFIIARFMKYLELEEIPLTLDPDSLIIMLGGWKQYTGNSISRDDFNEKAQRVLGIDPTHIRDMYGMIESNMLAIECEHQRKHVPPWCYVSIRDVTDASVELEPGKTGGIAILDALNTAYPGFLLSDDIGEVDESDCPCGRTGQTVKFRRRRQGAELGCCAVSIEKYIDSQEVVAECELVPAGATPGATG	625.19
B2PZE1|B2PZE1_PROST	MSENTSNPIDLLINNPQPYAPESIDDALFSAAMKQADTWHLNRNVNYAKLWETEANPLIPINLFKTMDLATNTQLDGIWLNSSGTGQHGKTRVFFDNLSLKRIETAMVQIFLHNHLISTTPSRFLMLSPDPATGEHAGYATAFLKFTQCAPIQELVFTVSEQGQFDSELAWSTLKRWANDPAPIYILGLTLFFEFLCLKRPEPFTLKSPIKGLTGGGWKGMTKQLERPEIIQGLQHVLQAPSVDIRDIYGMTEHPLHYISCPEGHFHLPAYSRFSIMAEDGSHAPENKNGLIVLESPLFASIPSHRLLTQDLGCWGNNCACGQPLPFLRYLGRASTPEGTCAAQVK	637.661
B3DNP4|B3DNP4_BIFLD	MTDVMDDARRIKRGILDFIHTYGCEQAPEEAFGALARDVFIYQYTYDLPYRRYCAAKRVTPATLKDWREIPPMPVDGFKHLDLSTIPTEQCEAVFMTSGTTHGGKMRGRNFHPDLEVWDESMIVPFRHFIMPDRERIRIAVISPAWDMNQNSSLSRYLTKAVECCGSEGSGVFFDEHGLKFDEIIAFLNRAVSDGEPVMLMGVSSSYLYLFDYLHEHDLTFALAPDSRLFDTGGFKSTKRDITEDQMLDELEQTLGVPRHHCVNMYGMTELSSQIYDQNILSWYTDGTSNYLKANPAWVRTVFLDPETLTPVKDGETGVIAHYDLANWNSCIGILTEDLGHRTPDGFLLQGRAKGAEARGCSIAVDEVISANR	624.747
B3DWX8|B3DWX8_METI4	MKEKAQELQRSFFQDPVNRQWWMDQIISLVENPQRFNSLALFLFEFQKNHCPPYKIFCQSFPQDIPCWRDIPALPQELFKKATVFCHEIEKAAVFYLTSGTTSGVRGKHYFWDNEIYKAVSWLGALQAAVPIDSVHLHFLAPSPKEEPRSSLSAMFSFWAEKNPFPSSFWIENKTFSIEPFRKKLTADILENKKLGICGTAFSFAYLMENQPDDPLPLPQGSFILETGGMKGKSKEIDKKEFYQRLSSYFGLPQDRIFSEYGMTELSSQAYSRGHDGEFHTPPWARILVIDPRTDKECQVGQKGLIRWIDLANIDSILCIQTGDVAIKTQESFFLLGRSRAASPRGCSLSVEEMLSI	644.424
B4V718|B4V718_9ACTO	MTPSKPHLAPVDVPDAAALGRVQELCDLALPYTSGPAEEELFTAAMAEINAWHHERSPFFRALHDAERQDVPYRAPLVHANFFKGHEVLSIPEDEVHLHLTSSGTTGQKSQMFFDEWTIRSAQRMVARIFDHNGWITPDQPVNYLLYSYEPARDLNLGTSFTDNYLCDFAPARQVEYALRNTGNGHEFDPFGCVAALRRFAEDDVPVRILGFPAFLWFTLERMRALGMAPLELPEGSLIILGGGWKGHTDRQIGKHELYARVTEQLGVPSERIRDTFGSVEHCIPYIECSHHNLHAPVWSRVFIRSTRTLEPLPYGERGYLHLVSPYITSVPAQSVVMGDLASLHPGEECGCELTTPWFTIHGRAGVSRNRSCAVAAAELMKGMS	636.135
B6R6R0|B6R6R0_9RHOB	MSKMTVQNQIENLLSAPVFEGDQEAKEQALLSVLNNLTNHHSNECREYNRLREAFGNMAQDAITLKDLPFVPVGLFKSHLLASVPEEERFKVLTSSGTTGQEVSRIVLDRITSSFQTKAVVKIMQNFIGKQRLPMLVIDHPGVVKNRESFSARGAGILGMSNFGRAHTYALRDEDMSLDIDRVQHFLEKHGEQPILLFGFTFMVWKFLVQKLETSGQKLSIPHGILVHSGGWKKLADEAVDNPTFKERLQAVTGIQKVHNFYGMVEQVGSIFVECERGHLHAPLFSDVIVRDPFDWSEAPTGKEGVVQVLSCLPYSYPGHSLLTEDRGTVLGVDDCGCGRKGKYFTISGRLPRAEARGCSDTFQAKGR	618.828
B6VLC5|B6VLC5_PHOAA	MTSLAYVDALCALEHPYRADDACDRLFDAAMLELTLYHCENTPGYYPWLKAGGFDVQKLEKLNDWSHLPPIFANYFKHQLLLSTSGRDALELTSSGTTGQKSRMRYDARSISAAQNMVERIFEYYGWNTPQQPCNYLLLSYEPAGAITLGTAYTDQYLCKYAPVAQVCYALRHNGRGNEFDPFGVIRALQEFAEQGLPVRMLGFPAFLWFALERMREMGLPPIQLHPESLVFLGGGWKTHVDKEIPRSLLYQRLGEQLGIPDERCRDGYGSVEHPVPYVECQNHHFHVPVYARAYIRDTANMAVQSYGKPGFLHLISPYITSSPAHSIVVNDLAVLHPAAECGCGLATDWFELLGRAGTSKSRSCAIAASELIKES	635.013
B6XUP0|B6XUP0_9BIFI	MVMDMQASQESLELNGQKTIIKQKVLDFITQYGCSRAPDEAFDTLAKRIFAFQFEHNLPYRAYCMSKRVTPQTLTDWMQIPPMPVDGFKMLTLTSVPERDCEAVFTTSGTTHPGQRGRNFHPDLEVWDESMIVPFRHFIMPDRERIRIAVLSPAWDMNEHSSLSRYLTRAVEQCGEEGSSFFFHKDGLDFAGVERFLDVAVSDNAPVMLMGASSAYLYLLDYLDKQHKTYRLASDSRVFDTGGFKSTRTDMTVDDLYAAFARALGVDRSHCVNMYGMTELSSQIYDQNILSYYTDGSLNYSKETPSWVRSVFLDPATLAPVPDEEQGVIAHYDLANWNSCLAILTEDLGVRSSYGYTLNGRAKGAEARGCSITVDEVMAANA	638.184
B7BAM5|B7BAM5_9PORP	MIWNETIECMNREEMRKLQSIRLRRVVEHAYHNSPFYRKKMQEMGITPEDIHSIDDIVKLPFTVKQDLRDNYPFGLMAVPMSEIVRLHASSGTTGKPIVVGYTRKDLSIWAEVVARC	628.276
B7P0J0|B7P0J0_PHOMO	MAVWLLTLPLNFLLRCNMTTLLDIDTNDIIVSSELDDIIFSSSPLTLTFDEQEKLKQKFIMESFHYHYKNNEDYRYYCNVQGVDENITSIDDIPVFPTSMFKYAKLHTADETNIENWFTSSGTSGIKSHIARDRQSIERLLGSVNYGMKYLGEFHEHQLELVNMGPDRFSAKNVWFKYVMSLVELLYPTTFTVNEDEIDFEQTIASLKAIQRKGKGICLIGPPYFIYLLALYMKEHNIEFNAGAHMFIITGGGWKTKQKEALNRQDFNQLLMETFNLFHESQIRDTFNQVELNTCFFEDNRQRKHVPPWVYARALDPVTMMPVEDGQEGLMSYMDASSTSYPTFIVTDDIGIVHNIKEPDLFQGTTVEIVRRLNTREQKGCSLSMATSLK	608.55
B8CH93|B8CH93_SHEPW	MELYKTLEQAGLDPVKVALSSVGQLYAMSEDNLLSFKHSLVVESFKFHYQANEFFRHACDSRGILPSKILTADDLIKIPLIPIHLFKANDNHKLLSKGLNSIELEMRSTGTSGIPSVSRRCSDTVDNAILGIYAMYREFLKLSKGAGLYLCPSTEEIPEMGMIKALNLLAGLLDTHKFMVKNETFAPEDAIEQLKSWGGTFDRHIIGPPFLINRFIRYLKATNTRLKLDKNTFVITLGGWKRFSGDMLSRAEFNQECIEYLGVREEQIRDVYALVESNVIAIDDENGVKHVSPFVHFSVRDPKNLESEVEPGEIGQLAILDPLSRSTPGFILTEDLIRLLPKKDGAGRSGQRMQYVMRLPESKEFGCCAVNLDKRLDDLELQQQTACPIVS	632.728
B8F9B2|B8F9B2_DESAA	MTAFPDQALKQAQDGLKKIMVQWAATKTCDQDKARTLREQAASANYLRYRRSIPYFAKVCSMAGMNGDSPGLDQIIEHCMIPDDIFKSYPQGLLDDRDFQGMNRWLAKVGDIGPSQAAGKARNMDQWLDLLKKEGIHLVFSSGTSGNMSFVPRDENTWRHFLKNSLLYTPMTAADQGVIPSWKKLALKLLCQNMEPDALLSLTDRYGRLIFRDFDGYFCNFSGGAQGIQLVGQELAKYCRNAFFLYDAPLSPMAVRGIIRGATAPEEQAVIDAFLKTTVHDKKANYHRMLNALEKSSKRGRKAIIFGTPYLLLEICQEVKARKLNLRLKKGSAVFFGGGWKSFDGNRIPEEELVELIGESLGIERNFIAEGYSMTEIQGLMLRCPEWRYHIPPHFETVI…	636.114
B8GKT5|B8GKT5_METPE	MNTQRTKPLMVPDPAALASVQLLCNSRDPYRTGPEQDTLFIRAMQEILLWHQQRSPFFAALLESKQIDPLKITRIRDLARIPMVHANFFKTHELLSVDRSTLCSSLTSSGTTGQKSQMFYDPFTLLSGQGMVAAIFSYYEWIKPNQPTNYLLYAYEPAAASRLGTSHTNTFLCKFAQEARVTFALRATGTGSHEFDLFGAIRTLQEYADEGLPVRIFGFPSFLYFTLVRMRDLGLSVTLPPDSLVFLGGGWKGAAGEQIPKLDLYALITDRLGIPDDRCREGYGSVEHSVPYVECSHHHLHQPVWSRVLIRDVTTLEPLDDGEPGFLHFITPHTTSVPAVSVLMGDLAVMHHDCPCGLETPYFEVLGRAGVSKNRSCAVAAAELLQREAL	645.82
B9L6J7|B9L6J7_NAUPA	MSNIYDLNPYSLEKKQKEALLISELNELTNFHYKNCNEYKNILNAFGYKKAEKLEDFFPMPVLLFKEYELKSSQNIVKTLTSSGTTSSKVSKIFLDKETAVLQTKALIKIMQDFLGKKRLPMLIVDTKSTVSNRYKFSARAAGILGLSNFGRKHTYVLDDDMRLKKELLSEFLNTYKDEKILIFGFTFMVWEYFYKQIKDLNLDLSNAILFHSGGWKKLENIKVSNELFKNSFAKCCGLKNIHNFYGMVEQVGSIFVECEEGHLHTPNFADIIIRDPITLKPLPKGQKGVIELLSLVPKSYPGHVILTEDVGVILGEDDCKCGRKGKYFKVLGRLKKAEQRGCSDTFGN	628.261
B9XN04|B9XN04_9BACT	MNHNTTFSDYVVRLRGFIRYCATADEALESLGGELEASFQQFAMELFALQFVQVPAYRKFCEARKVTPEIVRQWQDIPAMPTAGFKELELTSIPSEERVRVFHSSGTTEQRPSRHFHSEESISGYESSLIPAFKAHLLPEEDGAELELIVLTPPPHLVPNSSLVHMFETVGREFGFRSSYFTGEIGLDGAWSLEVEKTRGLLNEAIMANRPVLLLGTAFSFVHLVDGLGERNITLKLPVGSRVMETGGYKGRSRSMPKEELHRLISKYLHVPAERIVCEYGMSELSSQAYDLRVPGAKSQVQSLRRVFHFPPWTRVQIVSPETGREVKEGETGLIRIFDLANVRSVMAIQAEDLGVRRGDGFELIGRAAMAESRGCSLMSL	635.834
C0BJ30|C0BJ30_9BACT	MRSTLTAFDKIKSPSEFEERALVLFQYQYENNPVYRSYCDLINVSPSEVNQLSNIPYLPIQFFKSHKVSCNTATPKYIFTSSKTTGQIASSHYVHDIDLYIKSFEKGFEFFYGKIEGYVLLALLPSYMEQENSSLIYMANHLIQKTKHPESDFYLENWNTLLSTLNRLEKQGQKTILLGVTYALLNGAEKQKIRLKHTLIMETGGMKGMRKEWVRSALHEKLQERYGVQNIHSEYGMTELLSQAYSKGNGRFYCPPWMRVTTRSAEDPFELLKTGKTGGLNVIDLANVDSCAFLATQDLGKKHPDGSFEVLGRFDHAEIRGCNLLVV	615.77
C0BLD7|C0BLD7_9BACT	MKAIFPAPFSLENTQEAFKARALELFAFQYKYNAVYYEFCRLLKKTPQQVQTIEDIPFLPISFFKTHQVITQLPLEPAKAFAEIKPLDKSTDSLFYFTSSGTTGSETSKHFVPDLSLYEASYMTAFEIFYGPVENYCVLALLPAYLEREGSSLIYMAEDLIKKSRHPQSGFYLHDHEALYKTLLDLESKNAPIFLIGVSFAILDFSEKYGMSLKNTIVMETGGMKGRRKEMIREALHEKLGSGFGVSKIHSEYGMTELLSQAYSKGDGIFDTPPWMKILIRDTEDPFNFVGDGKTGGVNVIDFANIHSCAFIATQDLGKTFSDNSFSILGRFDSAAIRGCNLLVP	622.584
C0D5R0|C0D5R0_9CLOT	MADCRGRLYRCGDIFDHRATDSLFLGAVRENVRFHQKYNPVYRRMLKAEGFSANSMERIEDLHRIPPIPTAFFKRHTLWTMDPGCLAVRATSSGTGGLVSRIGLEWAALARGAAMAARLGKVRGLFSPVPVNYIVLGYEPHRENQTAISKTQRASLLYAPPLQVKYALKRGAGGYRPDFPGVKRALERYAGQKVPVRLVGFPAYLYFLLLELKREGLRFRFPAGSMVLLGGGWKQFYREQPEKEAVYRLLEEVLGIGEESCREFYGAVEHPSMYCDCGRHHFHVPVYSRVIIRDVDTLRPLGFGQPGLVNLITPIADSMPLVSVMTDDLGILYPGESCGCGNQAPYFEILGRVGLSEIRTCAAGAAQILEGG	634.709
C0QAS1|C0QAS1_DESAH	MCFDNIQSYADQVPAFQESSENDSIFLKAMQTNYNFQYEHQPYVRALAARYNFSPKDLKTAEDVYNVPPIFVETMKYHRFLSIPEDEIAMSLTSSGTGGQKTQAIFDAQGLARIQTISTRIFKDAGFCSDLPAGYLMFSYAREEAQEIGTSWSDEQLMGCAPVREARWLLRKGNKGHFDFHPEQAARYLVELAEKGPIRMLGFPAFIFQTLEEMDRRGMTAKVHPDSFVIAGGGWKNHAGTPMTQTSFSAELERRLGFSRTNVRDLYGMVEHGIPYCSCPEGHHHVPTFARIAVRHPVTLKRLDHGKEGLLQLISPWNVAQPNCSVLSTDLVRVKAGCPCGIPGEYIASIRRGGNKKHKGCAISAQEILDRIRSTREKG	638.079
C1A577|C1A577_GEMAT	MIAASDHATALADLLAVPQYTHPQETKSERLRAELAALTSHHRACSEPYARMVNALFPHVQHGISSLADVPWVPVGLFKSHQLQSIADTDIATVLVSSGTSGQQPSRIVLDREAAAQQRTALASIMGTLLGPKRLPMLVIDTPSIIKGRGALSARGAGVLGMMTFGAAHAFALDDTLVPQPEIIARFLERHGHAPFLMFGFTFLAWQALVEQMPAGSMDLSQGILVHSGGWKKLIERSVSDVVFKDRLREQTGLARVHNFYGMVEQIGGVFLEGDDGLLYPPDFADVIVRDPRTLDVVPHGTEGVIQVLSLLPRSYPGHSILTEDRGVIVHEDAPGASRRGKGFVVLGRVPRAELRGCSDVIATTAAASL	620.011
C2M2Z2|C2M2Z2_CAPGI	MNNLFHDYTSEQFQAQALAVFAFQYQNNAVYQEFCNYFGKTPQSVHTLWEIPFLPIEFFKSKEVYAATTPFEEVFTSSGTTGSQTSRHLVSSLALYRESFRKGFAYFYGEVEEYIFLALLPSYLERKGSSLIYMAEDLIGHAQKESGFYLYNQEELAQKLSVWDTQGRKIFLMGVSFALLDLVEQYQFSLKNTIVMETGGMKGRRKELIREELHSILCKGFGTEVIHSEYGMTELLSQAYSQGNGLFYPVPWMKILIRDSEDALSPLPYGKIGGINVIDLANYYSCSFIATQDLGKAYPDGSFEVLGRFDAADIRGCNLLVLQN	644.898
C3XHB6|C3XHB6_9HELI	MENSVIDYESIFKLDPYSLCKEEKESLLTQNIRELCKFHYKHCNEYKRILDALGVGGISLDSNPNRWVRGVGVQNDKVLESTNSKAQEANSLESAKKTTQNLDSYYNAPFLPVRLFKYYTLKSIEKSEIIKTMTSSGTSGQSVSQIFLDKQTSLNQTKALSKIMQSFIGNNRMPMIIIDSSHLLQNRAMFSARGAGVLGFSMFAREKIYALDKDMNLNVALIRDFIEKHKGKKILLFGFTFIVWQHFYNELKRLNLFLDLKDSILIHGGGWKKLISQAVSKERFKSELESVCGVRKIHNYYGMVEQTGSIYMECECGVLHTPIFADIIVRRARDFSIADMGEEGILELVSLLPHSYPGHIILSEDVGVILGEDDCPCGRKGKYFSINGRIQNAEIRGCS…	627.993
C4G161|C4G161_ABIDE	MTFEEIINIPPYSLNEKEKNELLMKRLAELTKCHKDRCIEYGKMLDSIGFDVNKTENYKDIPFLPVRLFKELELKSIPQEEIVKTLTSSGTTGQAVSKIFLDRETAANQQKTMVKIVQEFTGSARMPMIIIDCPGVLKNRIMFSARGAGILGFSVFGSKKIYALDDDMKLDIVGLREFLIQNKGQKILLFGFTFMIWQHFYKELLRLKAEGISFDLSDGVLIHGGGWKKLISEAVSHDEFHKKLGDVCGLKDIHDYYGMVEQTGCIYMECECGKLHASNFSDVIIRRPFDFTEADIGERGIIQVVSTIPESYPGHSLLTEDEGEVLGVDDCPCGRKGKYFKIYGRLKNAELRGCSDTYADKFR	624.506
C4RFL5|C4RFL5_9ACTO	MTLFALDQAAREARLLPELVELTEHHRARSPEYARLLASLGHLPGRRYDRVADLPWLPVRLFKHHVLKSIGDDEVFKVLTSSGTTGDVSRIFLDREAAGVQQKMLSATLSAVIGTKRLPMLLVDTKALFKDRTSFSARGAGVLGLMNFGRDHTFVLDEQERPDPAAVRAFLDRHGDQPFLIFGFTFMTWLYLYELARDHRFDLSNGILIHSGGWKKLVDRAVDNAEFRRRFTADTGLTRIHNFYGMVEQIGTTFLEGPDGGGLYCPEFADVIVRDPHTWAEVPVGTPGVVQVVSTMPRSYPGHLLLTEDRGVVHGVDDGAWPGKRFSILGRLPRAEARGCSDTFAEAA	625.772
C5EUL2|C5EUL2_9FIRM	MYDIERTEGLFVAAVRENCAFHYRNCPEYRRILDYTGFRPESIEGMGDIAGIPFLPTLFFKRHAVFSMPEDKIRTKVLSSGTSGMSSCIGYDAGAMACGVYMGLKVAARSRLVSARPANYIILGYRPHRDNPTGVTRTMFLSTFFSPALRRTYALEWKDGQYYPDMDGVVREMIRCSRSSFPVRILGFPSYTWFALKLLEQKGIRLSFPKGSRIVLSGGWKQHGAEEVDKKVLYRLAGQVLGIGEEDVVEFFSAVEHPVLYCTCKNHHFHVPVYSRVIIRDVDTLKPLGYGKQGLVNLVTPMMKATPILSVMTDDLGVLHEGAGCGCGIASPYLELKGRAGIREIRTCAAGAEAYLRGQEWML	603.296
C5PVW7|C5PVW7_9SPHI	MDTQQIFEIQSDKQFNDNCLSIFRYQYDHCQTYKQYVDYLHIDTKDIAHYTQIPFLPIELFKSQEIITSGSVPQVTFSSSGTTGMITSKHLVVDAKLYESSFRKAFKQFYGDVRDIAVLALLPSYLERSGSSLIYMVDDLIKSSEQPESGYFLYNHADLFTVLQKLKQKNTKTILFGVTYALLDFVETYEIDFPGLIIMETGGMKGKRKEMIREEVHDLLREGFNVPAIHSEYGMTELLSQGYSYGKGIFQHPNWMKILIRDTNDPLTLIDNSRTGAINVIDLANIYSCSFIATQDLGKIYPDGSFEVLGRFDQSDIRGCNLLVQ	624.262
C5RIU0|C5RIU0_CLOCL	MNNFFQDLKENVINQYKQCQAYKLLCDSQGFNPSINLNTEKDIENIPFIATTLFKKSADIFKHLLRVPVETIEKWTVSSSTSGDPSMVGRRRQELMQIGEINERDKEITRPYIVQECVFYPEPEVMRKHKSEMILGRPTESYMGNLLDLFEFKEGTIFLVKEEDEDLTIDIDKFKNFIIKHDQLEEHLAIRGSTLLIFNAIKELEETMRPVKLGKNVLVHTGGGGWEGKKGNISTGIAITRQEFVETVASFLGIPEENFIDGYSFTENTCGILGHYSKEYKDYLFHVPKWGKVIIRDIKTLKPLYNPGDRGFVQILNAYGTDSFAGASILVDDIAEIVSMDQCPDCNKYAMTIKVIGRVKGAEAKGCGATLNVRSEI	608.508
C6PWN2|C6PWN2_9CLOT	MESIDLIEDIILGDQFKIPEKEKEKVLLKIFKEQLKKNEINPNLKSMYKKNRLDISKISKLEEIPFIPVNMFKEFDLSICEKEQIIRILNSSATTTGKPSKVYLDKATSVRQSQALISTLKSFLGIKRRPMLIIDSKEVNGRGGVLNARGAAIRGVSSFASKIDYVMDKRK	618.988
C6W1I0|C6W1I0_DYAFD	MELQNNKTIAEIRAGLREQIVTVEPADFEPLALSVFRYQAAFNPVYSEYIRHLGIDPAHVAALTEIPFLPIQFFKNHRVATGHSADAPVIFRSSGTTGQATSSHHLYDEPLYKAISYRIFQHNYGDLNRFHILALLPSYLERNNSSLVYMMQHFIEESDSEYSGFYLNNTGEMLQRLRHIAANPDGRGVLLLGVTFALLDLAESSFDLSFLKDIHRLTVMDTGGMKGRRTELLREEVHDILTASLGVPVIHSEYGMTELLSQGYSHGNGLFTPGYSMRILLRDVNDPFAVSDHNLGLSKTGGINVIDLANLDSCSFIETQDLGRFGEKPGTFYVMGRFDNSDIRGCNLMVL	643.403
C6WCY9|C6WCY9_ACTMD	MTVAHDDPYVGRLFEEIATLLVDGDGDPASIHDQLLELAEANSPEVARYWRQTGRGVGIPDVAYKSGGPHLFPDETPVRVFRTSGTTGSTRGEVRYTKLGLELKRLAVTAGAKLNVATGAGRTAVIRFAPTEEDQPGMAIAFDMARIEEEVGAPELSGSIIGPNGMELDKLTAMLDAAVAEGAPVVMVGATFAFVNVCDALRGLGRSWELPPGSKVVDGGGFKGRSRVMAVPQLRATLTEVFGVVEFDNIFGMTELAHQLFNASPTRLGPLGESPKAWRPWGGARLRAAGTRELITEGRGLVEVTDLCLLDRPCAVLTGDVGIGSPEGVAIAGRVAGAASRGCSLSLDEMTGGR	612.867
C6X3Z1|C6X3Z1_FLAB3	MVNNIFNIKTESEFRQACLETFRYQYQNIEIYRKFVGYLNIDPQTVDAVEKIPFLPIEMFKNHVVTDRNLPAEKYFQSSGTTQLNRSKHYIADFNLYEESIYRSFSTFIGAPEDYVFLGLLPNYSENPHSSLIYMVDFLMKKSGKPQNGYFLYNHAELFDLLSQLSLQNKKVILFGVSFALLDYLDFCKTLSQNHSNTQILNNSNTLTVIETGGMKGRKEEMTKDELLKILQKGFSTDKIYSEYSMTELLSQAYSMGENIYETPSWMRILVRNTEDPFSYVEAGRTGALNIIDLANRHSCSFIATQDLGKILTDSEKASSTSFLRNNRFQVLGRIDHSDIRGCSLLIT	623.937
C7BN03|C7BN03_PHOAA	MTSYVDKQEITASSEIDDLIFSSDPLVWSYDEQEKIRKKLVLDAFRHHYKHCQEYRHYCQAHKVDDNITEIDDIPVFPTSVFKFTRLLTSNENEIESWFTSSGTNGLKSQVPRDRLSIERLLGSVSYGMKYIGSWFDHQMELVNLGPDRFNAHNIWFKYVMSLVELLYPTSFTVTEEHIDFVQTLNSLERIKHQGKDICLIGSPYFIYLLCRYMKDKNISFSGDKSLYIITGGGWKSYEKESLKRNDFNHLLFDTFNLSNINQIRDIFNQVELNTCFFEDEMQRKHVPPWVYARALDPETLKPVPDGMPGLMSYMDASSTSYPAFIVTDDIGIISREYGQYPGVLVEILRRVNTRKQKGCALSLTEAFGS	613.539
C7BQL0|C7BQL0_PHOAA	MENIKNIYDGIKSRGGNPLKWLIADVDFLYKLSKEEQQELKTCLLKDAFHFHYHNNPYYKDICEKQNIKPEDIQSYNDLVRIPLIPVATYKSAESHRLLSKPLSEIEHEMRSTGTSGIPSVYRRCHDTMDHTVLAVYSNYRSMFKVSGGAVLCLCPSTEDIPEMALVKIFNFFTGLLDTRRYMINQDRFSPEDALNQLIEWKGKFTRHLIGPPFMIHRFITFLKENNTKLTLDRDSMVITMGGWKRFTGDMISRGELNADIEEWMGIPASRTRDMYGLVEANVLAIEDEYNHKHVPPYIHFSVRDPNDLSRELPDGETGQLVILDPLSVSTPGMLLTEDLVYLRTDANKSWRNSQRVQFVMRTAAAKEFGCCAVNLEKKMSNDEDSSATPAV	609.867
C7IN54|C7IN54_9CLOT	MYTSQFFSDFKKNLEGQYEDCPGYRLLSQNQSFNPYNDLLCEDDIKRVPFVATTLFKKSNMLFKDLLRVKPDEVDKWTISSSTSGDPSIVGRIESDITQLRKFVELQNDIFRPNGGYDCVFYPHPHEMNSYASQLIFGKPTESYIGNVMSVFNFSKNTNFLLKLVDNDFVLDINTFIDFINRHNDQNDDLSIRGSTLLLYNTVEQIKNEISPVRLGKNAIVHTGGGGWDGKKGNISSEKEIERFRFVEEISQFLGIPEENFIDTYSFTENSTPITGHYSKEFKDYYFHVPEWIKIIIRDPKTLEPLEHKGAKGFIQVLNAYGTNAYAGASVLVDDMAEIISTDCCPECGQKCMTLSITGRVKGSEAKGCGATLSVRSDVA	623.332
C7M3X2|C7M3X2_CAPOD	MQLSANIDFTAVALDTFRYQYENNEVYHRFCTLLNCLPNEVNTLEKIPFLPIECFKTEKVYCGHTTPQQIFTSSGTTGAQTSRHYVKELSLYEQSFRKGFEHFYGNVEDYVVLALLPSYLERTGSSLITMVADLIERSGSEYSGFYLNEYDLLAERLQTLDASGKKVLLIGVSFALLDLITEHTFSLKNTIVMETGGMKGRRKELVREELHALLCKGFGVEMIHSEYGMTELLSQAYSAGKGIYKCVPWLKVLIRDTNDALSYLPTGKTGGLNIIDLANRESCSFIATQDLGKLHPDGTFEVLGRFDNADIRGCNLLIS	614.469
C7PGA9|C7PGA9_CHIPD	MSGINTAALFTLQEQDTEAAALELFRYQYRENDIYRAYTDALHRKPSEIRSLLQIPFLPIQFFKTHTVTCGSFAPELVFESSGTTQTINSRHLVKEAAVYEQSFLAGFERFYGPVSDFVVLGLLPSYLERQHSSLVYMVQDMVKRSGHAESGFYLYEHDKLAAHLQELEARQQKTLLIGVTFGLLDFAEHYHLQLENTIVMETGGMKGRREEWTRQQVHGYLKERLGCKQIHAEYGMTELLSQAYSYGDGLFTTPPWMKILVRDENDPFQLSAANAAGVINVVDLANVYSCAFIATDDIGKLRADGSFEVLGRLDNSALRGCSLMVS	637.755
C8PNT0|C8PNT0_9SPIO	MTIDEFIQLKPYSLTHQEKAAAYTELLTKRTAFHRNHCEPYGRLLKALGIPENAVFSTETAPMLPVSVFKELSLKSVSEEAVFKTLTSSGTTGQRVSQIYLDAETAANQQQVLYRIIADFSGEKRIPYLVFDTKKTLRDRKMFSARGAGILGFSLLASRTCYALDENMELDIPAVQKFLAEHADEPILAFGFTFIIYKHVIRVLEEKNISLNISNGILIHGGGWKNLINEAVSPEEFKKRIQASTGITRISNYYGMAEQTGCIYMECPQGHLHASIWSDVLFRRAKDFSICGIGEQGIVQVLSPLPGSYPGHSLLTEDTGVLLGEDDCPCGRLGKYFSITGRIPRAEIRGCSDTYEHL	646.496
D0J977|D0J977_BLASP	MNFQKKIFSIESKKEFESLTLEIFNYQVRNNHIYRNYLQLLKIDPFRISNISEIPFFPISFFKTHCVCSLSKSIPEIIFTSTGTTGIKSKHYVTDLHIYRNSICKGFEYFYGPIEKFQFLALFPFYREDSSLIYMMKYLIQKTYKNGSNFIFFQKIPPLHHEKTILIFGISFSLLDFVESHRDTILDGYNKDNVILMETGGMKGKRKEIIREELHHLLKKGFCIKNIHSEYGMTELLSQAYAKKNGIFRCPPWMKVYIRDPEDPLIHIENHKIGGIDIIDLSNYLSCPFISTNDLGKKINDEEFEVLGRMDLSDVRGCSLMTF	618.422
D0LNR6|D0LNR6_HALO1	MKIRYSDRFVQQLADDIAAHITGGGSDPAAGERAAELRARQRELAEHNCAQVRAFHAQLGRDTGIPDVAFRNPNTYLFADEEPVRVFHTSGTSGAETGRAPYTARGLELMDLAILANAQMHMVDGMEAPVFVRLVPTAEQAPTMVMAYGMQRIAERFGDAALSCSVVGPGGIELARLERTLDLARREQRPVVMVGGTFSFVNLCDRALAEGWRWPLPEGSRVFDAGGFKGRARTVAVDEFRRLVDAVFGPGIERFGNLFGMTELASQLYEASDATGAGMRAKVDSHFVSAVVREPSTLAPLPAAGSELGAASDDRLGLLEVRDLAVLDRPSEILTGDLARAVAGGAAIVGRVARSLSRGCSLSMDAMTAAPAEAAAPAEVAA	660.887
D0LXI9|D0LXI9_HALO1	MPSHSPRPAADHALSDALAAFIADAYEPERAPLEPWPRSRVTRAAFTDMARRVLAHQAAHNRAYAGYAERLGVDLAALADPLDAPPVPTDAFKRLQLTTFPVAQAAACFRSSGTTQDQRSTHWLRTLAPMRAAIAPPFARYLLPELSAREPAPETLACVVLAPRAEQVPDSSLYFMLDELCAALAPRAPAGMSRTHFFDDALALDVAALVDALEDIAARGVPALLMGPSFSYVHFFDRAPDFRVRLPAGSRLFETGGFKGTSRRVERPDLHALFGERLGIAPAAIVGEYGMSELSSQLYEPNLRHALAGHPDGRRVYLPPPWCAVRILDPAQLTPLPVGDEGLVSFFDLANVDSVAAVVTGDMGRLLPAQRPDDAPPGWHGLPPACAGLVLRGRAPGAT…	637.474
D1UEW0|D1UEW0_9BURK	MSDPIVLSDVPQWPVFALAKADKDPALLDELQRLTRLHYDGCPPYRAVVDKLGANREAATLHDLPFLPVRLFKHEQLLSVPKSEVVKTMTSSGTSGQSVSQIFLDKQTAALQVKVLSRIVGDFIGPRRLPMLVIDCRATVADRYRFSARTAGILGFSIFGRDVEYALNDDMSLNLDVVRRFLDKHKDQPVLLFGFTFIVWQHLVQALEASGESLPLERGILIHGGGWKQLQAHAVSTDEFKRRLHDVAGVARVHNYYGMVEQTGSIFVECEHGHLHASSWSEVIIRDPLDFSALPAGKPGLIQLLSVIPHSYPGHSLLSEDQGEIVGVDDCACGRHGTYFKVHGRIQNAETRGCSDTYSR	641.574
D1VNR3|D1VNR3_9ACTO	MTSALEQLLRLRDADDRYDRPVEDLVPLQLAAANERLETRAARIPLLKNRLDSSGLTKITRSADLVPLLFAHNTYKSYGESWLAAGQWDRMARWLQTVSTYPGHASFAGVDGLDEWIARLETEGRFVACSSGTTGKPAMLGATDADLDFSSRANVSSFAWATGIRPANDRKFFGLGPRTTVTRNERIREAMIAAYGSPTEEPYQLPVPPISVGSTMAMILLRRRITEGTARAAEIAEFERLSGERQANLDAAQADAVAALIKSREHRLLLTGFFPSLYPLAIAVREQGFGTGFHSDNAVLTGGGLKGVSLPPDYREVILETFSVRERHVFHLYSMQELNTPFPRCAAGRYHVAPWVIALPLDEPGEQLLDTTGGEIQARAAFLDLSLDGRWGGIISGDR…	652.422
D2F0P7|D2F0P7_9BACE	MIMNERSMVEELLNRPPYDGSEECDNLFIEALRDELVFHYEHNEMYRHFCERKNFNPHEPIHSVDELPPVAVSVFKELGFNLNSVPREELTLALQSSATSGIPSTVVIDKITAKRQGKAMVKVVSEFIGKERKPFLIMDIDPRSASRKLLGARFAAVTGYLKFASKVGYFLKADENGLSYFDVEGIQAFIKELPSGQPVVVFGFTYILYQHVLKSILESDVRLHLPEGSKIIHIGGWKKLESEKISKELFNEQLARCFGICPEDVIDIYGFTEQMGLNYPDCACGCKHASSYVKVLARDTVTRSVLPAGKEGMLEFITPIPHSYPGNVVLTDDIGILEDSPCPYGRPGQRFRIVGRLKKAEVRGCGDILSSKLVFQQKEGTEIKSDSHLDIQYFRGTLK…	624.932
D2QR69|D2QR69_9SPHI	MLREQILTLTASLPNRESFESLALSVFRYQAVNNAIYANYLRYLSFRPETVTDVRQIPFMPIGFFKNHIVLTGTSAAPGPESSPLLTFASSGTTGQLTTSRHIVPDPALYDTISTRIFEQTYGPLSNFHILALLPSYLERNNSSLVYMVQQFMARIERVQTTDNLSGFFLHNHQELTQRLKQLAQRPDKKQILLIGVTFGLLDWAESAADLTFLGQLDKLIVMETGGMKGRRKELLREEVHEILTSRLGVGAVHSEYGMTELLSQAYSKGEGVFQPSSTLRVFLRDINDPFSLYPQDSTRAGERRTGGINVIDLANLDSCSFIETQDLGQYVDTEGQPGAFRVIGRFDNSDVRGCNLLV	631.352
D2Z8M1|D2Z8M1_9BACT	MREFPAVDAYSCIDKAFGRTEESDRLFLEAIRENYLFQLSCQSYVRALMERYDFSPEDLKGPEDVLKLPPVFVDTMKYHRFISVPEKDVIMTLTSSGTSGQVTQALFDRPGVERIQRISSKIFNDIGFCSSRPAGYLMFSYAREDAQSIGTSWSDEQEMKCAPVSEEKWLLRKNDEGIFDFDPEEAVDALADMAERGPVRLLGFPSFIFQTLDELDRQGRSIQVDGDSFVIAGGGWKNHAGVPMTQSEFASELERRIGLPKENVRDLYGMVEHGIPYCSCPMGHHHVPVFSRVAVRHPVTMEFMPHGEEGLLQLISPWNVAQPNCSILSSDLVRVEKDCPCGIPGEYIASIRRGGKKKHKGCAIAAQEILDKVRADREGR	635.414
D3ASL3|D3ASL3_9CLOT	MDYRTKLCFCRDIYDQRASDRTFMEAVRRNVDCHLLKCKDYRRILESRGFSRSDGQRVMNAGEVPCIPTLFFKYHDLYSVPEASMVIKATSSGTGGVKSRIGFDKKSLFFAGVAAGRVIARHGLFSVRPVHYVILGFPPGKENQTAISRTQRLSTMFAPALSRKYALRKGKHGYRPDFNGLLEALRRYGRGNAPVRIIGFPAYLYFLLKEMERNRIFIRLPKHSMIMAGGGWKQFYKETVDKRELYRLGERHLGIPESHFREFFGAVEHPGVYCDCPNHHFHIPVTSRVVIRDVDTLEPVGYGTTGLVNLISPLVESMPLVSILTDDLGILHRGCECGCGIEAPYLEIIGRTGVPEIRTCAAGAEEVLKEAGRSALR	636.04
Q029D4|Q029D4_SOLUE	MNFAELLQSPQYSIPQARKEALLLEHLNELDRMHRARCAEYGRLVSVLRPGLQRAESLAELPFLPVGLFKSHQLRSVPEAEVFKTLTSSGTTGQQVSRIFLDRETAQRQTAALARIMTHVLGPERLPMILIDSGALIKDRKQFSARGAGVLGMANFGRQHFYALDENMELDEAGLAAFLEKFGAKPFLMFGFTFMVWQYFLQRLEKRGIDLSNGTLVHSGGWKKLEQMAVSNAEFKRRFRDSTGLARVYNFYGMVEQVGSVYVEGEDGYLYPPNFADVIVRDPATWEEAPVGTPGVIQVVSMLPLSYPGHSILTEDMGMVHGIDDSTCGRMGKYFSVIGRVPKAELRGCSDTHASQAAV	640.816
Q03XN2|Q03XN2_LEUMM	MIEKSKKIQSDILTFINKYKDHQTEQYESDFNQLAMRIFAYQFQNNLPYKKFAQLRHKNLLTVKSWHEVPLIPIQAYKELILSTEDINQAADVFYSSGTTNINHRSKHYISNLNIWEESMRAGFKKNVLPNTDKIRILSLFPGMADNPNSSLSRYISTAIREFGTENSHIFFENNQLNYSELIVALQEAEKNHEPILLLGASFSYVHLLAYLQQHHQSFNLAKESIIFDTGGFKGKSKEVSMTDLYADLESTFKVTREQIINMYGMTEISSQCYDRNLMDHSENKTVYFDKIAPAWVKTQVLDTETLQPVVQGQRGLLAYYDLANWDSCVSILTEDIVIKNNHGFTIIGRAKGSVAKGCSITADELLQLQ	618.846
Q07JQ2|Q07JQ2_RHOP5	MTKHDSTQALDALMALPDAFAHNADSDACFLAAMQEAFAFHYQASPVYRALCDDAGFAPKDLKTADDLAKLPYILVDVFKRHHLTSLPEEQITITFTSSGTSGQKSHIALDQASFDRQALMRRRIIESQGLASDIPVNYLVFSYDPSLAEGVGAAHTHAIYATFAPALEKIFAIRADADGKPSFDDRDCVDVLCRYAEQSAPVRIGGFPAFSWRTLQELERQGKRLRFAPGSLVIHGGGWKSMADEAIPPELYASKVEELLGIPRQNVRDFYGFVEHGVPYVTCAEGHFHVPVYGRVFIRDPLTLKLLPEGAVGLPQMLTAYNRAQPNISVLATDYAALHSNCPCGRKGWTLSLHGRAGVRKHQGCALTASELLRARAA	629.667
Q11TM6|Q11TM6_CYTH3	MLLICTSIYQYRMSFDKEIKRILLELPQSINEESIIEVYRYQYTNNPIYKLFADSVHRSPAVVKNAGEIPFLPIAFYKKHQIETQDGNVDFSKAISFSSSGTTSSSRSTHTVADPAFYAARSKQIFENYYGPLTDTIILAVLPSYEENPSSSLIFMMKHFIEATGHAASGFYAFNIAAIKAVLKELHTENKKIIVWGVSYALLDWAEQERESFSSVIFLETGGMKGRRKELTRSELHEQLTKGFGVTAIHSEYGMTELLSQAYSFGEGLYAFPTGLIPVLREVNDPFGRITRGSGGINIIDLANINACCFIETQDIGRISANGFEILGRIDASDIRGCNLLYV	650.556
Q1IFJ2|Q1IFJ2_PSEE4	MNLVHVEALCALEDPYQVGEHADQLFDAAMREVTAYHQQHSPGYAEWLCQQQFDPSTLCSQAWGQLPPIFANYLKKHLLLSESGLDALELTSSGTTGQKSRMRYDTRSLGAAQGMVDRIYRRYGWDTPQVPCNYLMLGYEPVGHSALGTAFTDNFLCKYAPVKQAFYALRHNGRQTEFDPFGVIEALQRFARDEAPLRILGFPAFMWFVLERMREMKVPPLAFAADSLAMFGGGWKTHADQQIPKAQLYARMNEQLGIPTSRCRDGYGSVEHCVPYVECENHRHHVPTYSRAFTRHTGTFALQGYGQPGLIQFVSPYITSSPAHSIVMSDLAVLHRGDECGCGIATDWFEILGRAGTGKSRSCALAASELIREN	620.804
Q1VZE3|Q1VZE3_9FLAO	MTSVFPFSIQSEKDFQTIALKLFKEQIQYNSVYKEFCSYLNIREQEVQTLNEIPFLPIEFFKTHQVKTKEFTPEMTFLSSGTTGQQQSRHYVKDLRVYEDSFIHTFEEAYGSIEDYVILGLLPSYLEREGSSLVYMVDHFIKKSKFKESGFYLDEIEQLSETLQKIDDAGHKVLLIGVSFALLDLVENKKFQLKHSIVMETGGMKGRRKEMIRKELHAVLSKGFGVKNIHSEYGMTELLSQAYSQGQSKFQCPHHMKIMIRDTEDPFHYLSFGSTGGINVIDLANFNSCPFIATQDLGKQINDTEFEILGRFDQSDIRGCNLLVL	615.534
Q26HZ8|Q26HZ8_9BACT	MFQSVFNITSSSNFEDLALAIFKYQLDHNTVYNQYCHLIDRTTPQTVDEIPYLPISFFKSHQIVTNSHKPQITFTSSGTTGMSTSKHHVLDTSVYDLSLDKSFRTTYGDHQDYAVLALLPHYLERTGSSLVYMAQRWIQKSSHPSSGFYLNNIDELAQVLKTLRQQHQKVILIGVTFALLQLAEKFPQELPQTIIIETGGMKGMRKEIIKQELHDILNNAFAKASIQSEYGMTELLSQAYASDGITFTTPPWMKVITRDTNDPLSLLQSSKTGGLNIIDLANYNSCSFIATQDLGKAFSDGSFQVLGRFDQSDIRGCNLMAVE	635.929
Q2BEP1|Q2BEP1_9BACI	MKKESISLIAEIKDFIEAGKDSDERFGRLALKLFSYQYENNLFYKNFCQAKRKTPFTVHTWEEIPPMPVHGFKDLTLTCEPAEEAEAVFMTSGTTNPDAKGKNFHPDLSLWDLSMKGPFKNFVLPDREKMAIFVLSPSDEYNKNSSLSRYLTNAVFYYGNEYSRFFHNGEGLDFQRAAESLGMMSERGEPVLIMGATYAYVHFFDFLKENNQSFLMHEGSRIFDTGGFKGQAKEISPEEMAEHYVRFFGIEKDLQINMYGMTELSSQIYDQNIHSRFAGKQAITDKSGPVWLKTRVLDPATFEPVKEGETGVLAHYDLANWNSCLAVLTEDLGMKTEHGFRLLGRVKGSEARGCSIAADQLLSKGGR	620.117
Q2FNG6|Q2FNG6_METHJ	MPNDLTTLSKEAVTREEIVALAPYSLSDRDKNEFLLSIIKEQLKVARCNNTHIDNYFNKCGIDINAIQRLEEIPYIPVQMFKEFDLKICPEQEIVKILNSSGTTGGIPSKIPLDKATTLNQIKALKSILADYLGNKRRIFLVIDHEGINKPEMAFSARTAGVRGLSIYAKKIFYLLKEENGKLSLNLPIIEDIVNNYSYEDVYAFGFTYIIWTIFFEKIRQGNIRFLFNDFRLFHGGGWKKMHDLAVSKEVFSDRIAEIFCTQSKNILDFYGMAEQTGIIFVDCECGNKHIPAFSQVIIRDPYTLDTCEIGKNGLIEVMSILADSYYDQAVLTEDIGVMIGVDDCPCGRKGRYFRFVSRVEKSEPRGCGDTFRESDR	646.83
Q2FUI1|Q2FUI1_METHJ	MTVNPNDHLISLIWKYGVYDLTEIERENILLPIIKEQIRNALINPHIRSYYEKVSMNPEDISSLADVPWVPVTMFKEFDLATVPADDIVKILRSSGTTGQQTSKIPLDKITIQNQNRSLSKILAHYLGPKRLIFIVIDHPEINDPAHEFSARTAGVRGLSLYARKTIYLLKKEGDYLTVNPEALEEIRQLDRGIPVYLFGFTWIIWSVCIPYFKKHDIHLHLSGGTLFHGGGWKNLQNIAVGKDFFTMNIRDFFGIPSYRVLDFYGMAEQTGIIFPDCECGYKHVPACAKIIIRNIQTLKPCGEGERGLIEVMSILPNSYYGQALLTEDTGRIIGWDGCPCGRRGVFFEFLNRVERAEIRGCGDTFRVDHGR	630.216
Q39Y36|Q39Y36_GEOMG	MSDDRRRELFETIRDYITDSRGEDRFESLALEVFRFQYGANEAYRAYCDGKGINPAGIGRWEDIPAYPSDAFKKNLVISFPYEKTVMANITGGTTDPDLRGIIFRDEYGRELVLAANRKVMGDYVFPEGERMPILVLAPSPETAPSMGMAIGMAETIRSFGTDQSGFFITRRGFLIREFMDRLRELVVADRPVALIGSTSAFIYFFNACRKNGLRFALPAGSRIVDGGGYRGRFGDCGRDEYYERCRDTFGVDPAYCLNVLGMAESATNSADSSLKDLRTGLDRERIKPDLPWCRVVAMDIETCSRVLPPGEVGLLRHYDLANLPTVLGVQTDNLGFRTEDGFEIIGRAQVVDGKVSPMPSEKPVGPMGEKKIFSFLDLYMKFSIGRYVAKIKKDDPLC…	630.222
Q3KD55|Q3KD55_PSEPF	MSHFPHSDALCALTQPYCPDSVPDGLFDQAMAEISQFHSRHTPGYEHWLNANGLSVNDLDSLDDWSRLPPIFASFFKQQQLLSPAGIDARELTSSGTSGQKSRMRYDERSLGAARNMVAQIFQHYDWNTPNTPCNYLLLGYEPEGCISLGTSFTDQFLCQFAPVNRVAYALRRTGGGHEFDGFGVIAALQSFAEEGLPVRIFGFPAFLWQTLQRMQATGVADLQLAEGSLTLFGGGWKTHAAQEIPRQQLYERIHRQLGIKMSRCRDGYGAVEHAVPYLECAHHHFHVPVYSKVFVRHPADFTVQPYGRQGLLSFVSPYISSSPAHAVVMSDLATLHPGVSCGCGLSTDWFELHGRAATTAGRSCAMAASELLEKH	625.605
Q748V8|Q748V8_GEOSL	MKDYSLESDFVRELDRDILSYVEKGLENRDEDGFNDLALRCFELQFNTVEPYRRFCLDKGRSPGKVERWEDIPAVPSMAFKKFVMTSFPAERAEQRYFTSGTTDPLNKGKILRDPAGVTLINAANGLLTREYVFPDVDRMRMFLMVPSPDIAPGMGMAVGLDVVRRMFGSPDSRYLIDRRGLDLAFLLSALMEAERTGEPIVIIGSTAGFVYFMNACERDGVRFRLPPGSRLCDGGGYLAQFGECSREEFYLKSAEILQVDEHHCVNVLGMGEVSTNFFDNVLKDHLAGRPLARAKVVPPWTRTRVVDVETLEPVPDGDPGLLRHYDLVNRGMVVAVQTDNVGFMTPGGFEIIGRWKKTSWELETEAIKQAHGPRFMTPIIEFLLKRSLKKVGKLHDKI…	629.4
Q97GS7|Q97GS7_CLOAB	MEYSNFFDDLKSNIIGQYEECKAYRILCESQGYNPSEHLRSEKDITNIPFLATTLFKKSANLFLSLLRVEPDKLDKWTLSSSTSGDPSMVGRRNSDLMQIRKFVLMDDKFYDSASEYNCVFYPEPKVMREYKSVRIMDKPTESYIGNLLGIFDFSENTTFLLKSCGEGFSVDMNSFEEFLKFNNERNNHLSLRGSTLLLYNAVLELKKQGKGPYNLGSRAIVHTGGGGWDGKKGNISIGTKIERYQFVEEISEFLGIPQKNFRDTYSFTENTFPMDGHYSEKLRSYLFHVPTWGRVIIRDVKTLEPLNKPGDRGLVQVLNAYGTSSFAGASILVDDIAEIVANDSCPECKHEGMTFKIVGRVKGSEAKGCGATLDVRGKQK	611.718
sp|P12746|LUXR_VIBFI Transcriptional activator protein luxR OS=Vibrio fischeri GN=luxR PE=1 SV=3	MKNINADDTYRIINKIKACRSNNDINQCLSDMTKMVHCEYYLLAIIYPHSMVKSDISILDNYPKKWRQYYDDANLIKYDPIVDYSNSNHSPINWNIFENNAVNKKSPNVIKEAKTSGLITGFSFPIHTANNGFGMLSFAHSEKDNYIDSLFLHACMNIPLIVPSLVDNYRKINIANNKSNNDLTKREKECLAWACEGKSSWDISKILGCSERTVTFHLTNAQMKLNTTNRCQSISKAILTGAIDCPYFKN	656.723
sp|P80892|TRXB_VIBFI Thioredoxin reductase (Fragment) OS=Vibrio fischeri GN=trxB PE=1 SV=1	MNVKHSKLLILGSGPAGYTAAVYAARANLNPVMITGMQQGGQLTN	615.614
tr|B4V717|B4V717_9ACTO Putative uncharacterized protein OS=Streptomyces sp. Mg1 GN=SSAG_03659 PE=4 SV=1	MPAAVEAALAAPLDTETVLAACDALSRALADPAHPVRDRLAPHLPAGGEADTEELLGELAAFLGRGALTRKLRRELGGTAPQRLNRPDAKETVYEAWAPVGLVAHIAPGNAATVAPLSLVEGLLAGNVNVLKTSGADTLLAQHLLAELAALDPTGALAERVIVLRFPSSREDWLRLMCAPADAVAVWGGEAAVEGVAAHVPAGCRLVEWGHKISFGYLTADAWADEKALTGLAEDICLFEQQACSSPQVVYLDTEDTGELHAFADRLAAALAARPAPAEEELDPAEYAELTTTEHLARLEEHLGFTRVLAAPDGTWRVIADTRPALTASPLHRTVWVKPLPRKNLIATLRPMRRYLQTAGIAGSRTDIAELSALVLAAGATRVTPLGAMTAGYAGEPHD…	642.721
tr|A3XM20|A3XM20_9FLAO Phosphoserine aminotransferase OS=Leeuwenhoekiella blandensis MED217 GN=MED217_11119 PE=4 SV=1	MDLNQRITAFSNLGEFLKDYLSDAPKSDLALQDFKTLTEEFTAVIETSHRQNAWFTPEYIKMALQSWSQMLTKETLTHWFAAYAASNTTSKRVAVIMAGNLPLVGFHDFLSVLLSGHHLIAKLSSDDKLLMPFLAKVLIKLEPSFESKIEFTQEKLPQFDAVIATGSNNTARYFEYYFKDKPSIIRKNRNAVAILTGNETAEQLEALGSDIFNYFGMGCRSVSKIYVPQGYDFDAFFNAMYAHQNVINHHKYANNYDYNKAVYLMSLFPVLDNNFMVLKEDKNFSSPISVVFYEYYKSIDSLKETLSSQADQIQCVVAQNFDPNEVAFGQAQKPKLYDYADGVDTVAFLLKL	644.319
tr|A6EU19|A6EU19_9BACT Putative uncharacterized protein OS=unidentified eubacterium SCB49 GN=SCB49_11457 PE=4 SV=1	MMPLQQRINAFSKLGQQLGLLTSEMPEAYHTLIRQANAHNGWFTEENIVFALNSWSAALTNENLTKWTSNYTFKEKAPKTIAIVMAGNIPLVGFHDFLSVLISGNHVQVKMSSNDTVLLTFVAKLLVEIAPEFKEAITFTKENLEKFDAVIATGSNNTAKYFEHYFNKYPNIIRKNRNSVAVITGKETTAQMEALADDVFRYFGLGCRNVSKVYLPETYDLDHFFNAMYSWKEVINNHKYMNNYDYNKAVYLMSEIKLLDNEFMLLKEDPGFSSPISVVLFERYKNLEDVQTTLSQQAEHIQAIVADCGIKNEIPFGVAQTPALWDYADGVDTLAFINEL	634.87
tr|A3UBU7|A3UBU7_9FLAO Putative uncharacterized protein OS=Croceibacter atlanticus HTCC2559 GN=CA2559_08696 PE=4 SV=1	MTLNEHIEAFSELGKFLEQFFNDSNTKDDEFSQRLATEIEAAVHYNGWFTKNNVRFSLQQWQLALTEDNLSAWLKNYDINTKVPKTIGLILAGNVPLVGFHDVLSVLVTGHNVLIKYSSNDQRLLPLLLEKLKAINSKYNERIKTAKDQLKGFDAVIATGSNNTSRYFNYYFKNVPSIIRKNRHSVAILTGEESPEQIQLLANDIFRYYGLGCRNVSKLLVPEGYNFNTFFENIMNWSEVINDNKYANNYDYNKAVYLMSGANMLDNNFVLLKEDNGFSSPIGVLFQDSYKNLEELEEILAEEKDNLQCVVSNNLQPQHIYFGETQHPKLWDYADNIDTVEFLLKVN	646.335
tr|A6E700|A6E700_9SPHI Putative uncharacterized protein OS=Pedobacter sp. BAL39 GN=PBAL39_21475 PE=4 SV=1	MPTLTAEKLIIAFRKLGDFIKSPDEQFSNLILSAANKNAWFTADEVKKALRGLELMLSAEDLDTWFKDIQISSKPKKVGLILAGNIPMVGFHDVLSVLATGNIALIKLSSSDDQLLPALLRELISIEPLLADHIVYVERLKDFDAVIATGSNNTSRYFDYYFGKVPNIIRKNRNSIAVLTGEERKEELVQLGHDIFDYFGLGCRNVSKIYFPKGYDIKNFFEPIEGFQPIIHHFKYNNNYDYNKSIYLVNAATHFDNGFLLLKEDTNLSSPLAVLYYEEYENLEGMTATLEAESEKIQCVVSAADLKLKNGVLPFGQSQQPRLWEYADNVNTVDFLNRLQTT	637.528
tr|C0D5Q9|C0D5Q9_9CLOT Putative uncharacterized protein OS=Clostridium asparagiforme DSM 15981 GN=CLOSTASPAR_04605 PE=4 SV=1	MKYEVLKARLARTLAGPPLEAETVVGACEILAREILDGKYDQVLEASLGAEMDRPQGANPVMAQARRAARLLSRPCLEERLRWELPPSPEGVRRYPLGVLLHVGAGNMEGLPAYSAVEGLLAGNINLLKLPENDNGISSFLLRRLAAIEPRLRPYLYVFRISSADRAAMKRLAGLADGIAVWGGDGAVRGVRELAGPSVKLIEWGHKISFAYATLKGVRGQNGGRQLRLLARHMLDTGQVLCSSCQGIYLDTKDETELEEFAKSFLEILEAEALLRPAADPGARARNTLRVQCSSLEAAAYGGKRVFAGTLASVTLERDPRPEVSLMYGNCWVKALPKPEMLPVLRDNSGYLQTVALICGEEEREMLAHLFWRAGAVRVCSAGDMSALPEHGFQPHDGE…	623.653
tr|Q25QW6|Q25QW6_VIBCH Sensor protein OS=Vibrio cholerae bv. albensis GN=luxQ PE=4 SV=1	MNIRPSQIKHKQRIASFITHAVVVVMGVLIVSVLFQSYQISSRLMAQEGQRTSVQTSSLIQSLFDFRLAALRIHQDSTAKNISLINALVSRDSSRLDAFFSSVDELELSNAPDLRFISSHDNILWDDGSASFYGIAQQELKKLIRKVAISGNWHLVQTSGDGKPVHLLMRRSSLIETGTGQVVGYLYVGIVLNDNFALLENIRSGSNSENLVLTVDTTPLVSTLKGNEPYSLDYVVHSGKDVMRDSFIVGQTFLEVENVPTYLCVYSIQTNQNVLTLRDNFYFWMAFALLSMIGVSIASRWWLQKRIQREIETLMNYTHKLMELDTKSQFAGSKIYEFDYFGRTLEQSFRRLANKEKQFEDLFNFALSPTMLWNTSGRLIRMNPSAQIQFLREDAQNHF…	642.561
tr|Q1NH48|Q1NH48_9SPHN Fatty acid reductase OS=Sphingomonas sp. SKA58 GN=SKA58_02100 PE=4 SV=1	MLHEIIADNDRLLVPHVIKGVVQLDAAVEHRSRTSGSTVMTPSIDLDSLIWQRSQPGPAFDTQLAEIVDFLVEVGKALDFDRNIHLQEAAAYNLRCNSLGARILENCYRDIAWFFTRDSVEAEAEQSLGSLDLLDGWARRDIQGTAFDIRAFPPRMVHILAGNAPIVPPVTIVRGAISKGVHLLKMPSNDMFTATALLRTMADVGPNHPVTRSFSAAYWRGGDASIENHILRSQYFDKLAVWGGEAAVRHAMQYAAPGFEIMSFDPKVSISLIGREAFDGVPLSTVAERSAADIIAFNQDACSCARFQFIEGSDDQVDRYCEALVEAMGQDIRYGAGSDGPLPPAMLIEELNMLGNLEPIYRLFGRPDGRGMVIRSSEPVSFNPGGKLVNVVTVDRLAD…	636.548
tr|A9DXN0|A9DXN0_9FLAO Peptidase T OS=Kordia algicida OT-1 GN=KAOT1_07643 PE=4 SV=1	MALAERINAFVKLGRFLSQFSKENPQPNSAIPLNDLFFEGMKHQLKLAQENNGWFTQENLRFAIGNWAEALQEEKLIRWTENYNLDAVSPKKVAIIMAGNIPLVGFHDFLSVLISGHDVLVKQSSNDKHLLPYLAKYLEYVEPSFKGKISFTDEKLTDFDAVIATGSNNTARYFEYYFKDKPNIIRKNRNSVAILTGNETKEQLEQLSDDIFTYFGLGCRSVSKLFVPKNYNFQDFFGGMYGKSDIMNSAKYANNYDYNKAVYLMSLFDILENGFMMIKEDTQYASPIATVFYEYYDDLSSLQEKLKADAENIQCIVADIHMENEVKFGQTQHPELHDYADGVNTLQFLVNLL	629.134
tr|Q1VRN7|Q1VRN7_9FLAO Phosphoserine aminotransferase OS=Psychroflexus torquis ATCC 700755 GN=P700755_19342 PE=4 SV=1	MTLDDRINTFSELGLYLQNYTDSKDLSSNFSQKLTNIIRQAEIQNAWFTQDQVHLSIAAWAKALTKKQLRNWLTPYKISAMPKKDVAVIMAGNIPLVGFHDFLCVLILGHKVIGKLSSNDNLLLPFMAEELIKIHPGFEDKIVFTNDRLPKFDSVIATGSNNTARYFEYYFKDKPHIIRKNRNSLAILNGTESKTELEALGEDVFRYFGLGCRNVSKLFIPEDYDVDDFFKAMFKFKDYIHHHKYANNYDYNKAVYLMSSVKLLDNGFLLLKEDKQFSSPIGTLFYEKYTSIKELEITLRERHEEIQCTVGNEDFTEVNFGQTQNPKLSDYADGVDTLEFLIQH	626.443
tr|D0J9S5|D0J9S5_BLASP Phosphoserine aminotransferase OS=Blattabacterium sp. subsp. Periplaneta americana (strain BPLAN) GN=BPLAN_490 PE=4 SV=1	MNNLIQTFDRLGLFLREFKKFYAHEKYISGNFKKFFFPFQNIIKKIPIINSWFRTEDLFITIEQWGKILTKEKLEYWLNEYSFIKKKNQIKTILVIMPGNIPIVGFHDFLCVLLSGHRILIKLSEEDNLLLPFLGKIITHINPLLEKKIKFSKNFFKEKYDSVIASCSNNTARYFEYYFRKYPMILRKRRTSIAILQGNESKKDLISLNKDILTYSGRGCRNVGKIFIPNNYDLHLILDQNLLSYVMKNYKYIDNYNYYLSIYTLNNIVIKRNPMMILIESKDYHSPISVVYYEFYSNLNQLKKLIHKNRKHLQCLVSRNICKNEIDFGKTQFPKLWDYSDNIDTIKFLTEKN	628.139
tr|A6G1I9|A6G1I9_9DELT Alkanal monooxygenase alpha chain (Bacterial luciferase alpha chain) OS=Plesiocystis pacifica SIR-1 GN=PPSIR1_36422 PE=4 SV=1	MFLNTARPPQFTERRVLENAKLYGQVAEEMGFESAWMLEHHFTDYGLCGSPMVMASYILGATRRIKVGTAISILPLEHPVRMAEQAALLDQLSDGRFILGIGRGFFDKDFTVFGVDIHDTRAMTHNYYDIMQEAWTKGVVGSDGPFLNFPPVPVNPRPYSAKMPMVCAAMSPSTIEWAAKNGLPMIMQHDIEHNEKASNVELYRALSEEHGHNPDEIEHTIAMIVAVDPDRERVREECRQYLHWFEDAVEKAQNIIDIVREHGVECYDWHLRKWREAVIKGDTAISKVVDNLLRLNAIGTPEDAIETIQHVIDVTGVKRVVIGFEAIGDRDRVLESMKLFDEQVRPHIRGAKI	627.139
tr|Q5UAZ5|Q5UAZ5_9DINO Luciferase OS=Pyrocystis fusiformis PE=4 SV=1	MSAQFTGFLTNDAKLDPRVVEYMTKTLQLESISDFANFWTSDEYENGVRDDILLNVAAFQNTSQAATKIQVARLRAAWRLVQDNKELSTIKESKALPEAAAETAPPTGQGALCEKTGLELGGTAQGGALSAAHVAHLDPDAFKGGLHKPNFHSEGLHMPHTSGDKTYDTGFHYLLEMHELGGKNPDGGFGGPLCSDPFSDEIQSLSEVLLKEAQNDLTLAFNNFKDPCPMLTKKQVELCKGFDYGNKTLKLPCGPLPWPAGTPEPNYVPKTNPLHGRWITVSGGQAAFIKTAIEAGMLGVAEAHKIVADTDHHQTGGMYLRINQAGDVCTVDASVAKFARAKRTWKSGHYFYEPLVSGGNLFGVWVLPEEYRKIGFFWEMESGKCFRIERRAFERNGLM…	597.004
gi|207091331|gb|ACI23257.1| Puromycin2AGFP2ALuciferase2ANTR [Retroviral expression vector L149]	MTEYKPTVRLATRDDVPRAVRTLAAAFADYPATRHTVDPDRHIERVTELQELFLTRVGLDIGKVWVADDGAAVAVWTTPESVEAGAVFAEIGPRMAELSGSRLAAQQQMEGLLAPHRPKEPAWFLATVGVSPDHQGKGLGSAVVLPGVEAAERAGVPAFLETSAPRNLPFYERLGFTVTADVEVPEGPRTWCMTRKPGAGSGQLLNFDLLKLAGDVESNPGPMVSKGEELFTGVVPILVELDGDVNGHKFSVSGEGEGDATYGKLTLKFICTTGKLPVPWPTLVTTLTYGVQCFSRYPDHMKQHDFFKSAMPEGYVQERTIFFKDDGNYKTRAEVKFEGDTLVNRIELKGIDFKEDGNILGHKLEYNYNSHNVYIMADKQKNGIKVNFKIRHNIEDGSV…	601.599
lcl|1lucA structureX:1luc: 1 :A: 355 :A:bacterial luciferase:Vibrio harveyi:1.50:18.2	MKFGNFLLTYQPPELSQTEVMKRLVNLGKASEGCGFDTVWLLEHHFTEFGLLGNPYVAAAHLLGATETLNVGTAAIVLPTAHPVRQAEDVNLLDQMSKGRFRFGICRGLYDKDFRVFGTDMDNSRALMDCWYDLMKEGFNEGYIAADNEHIKFPKIQLNPSAYTQGGAPVYVVAESASTTEWAAERGLPMILSWIINTHEKKAQLDLYNEVATEHGYDVTKIDHCLSYITSVDHDSNRAKDICRNFLGHWYDSYVNATKIFRIDYSYEINPVGTPEECIAIIQQDIDATGIDNICCGFEANGSEEEIIASMKLFQSDVMPYLKEKQ	610.723
tr|Q9U4U7|Q9U4U7_9COLE Red-bioluminescence eliciting luciferase OS=Phrixothrix hirtus PE=2 SV=2	MEEENIVNGDRPRDLVFPGTAGLQLYQSLYKYSYITDGIIDAHTNEVISYAQIFETSCRLAVSLEKYGLDHNNVVAICSENNIHFFGPLIAALYQGIPMATSNDMYTEREMIGHLNISKPCLMFCSKKSLPFILKVQKHLDFLKKVIVIDSMYDINGVECVFSFVSRYTDHAFDPVKFNPKEFDPLERTALIMTSSGTTGLPKGVVISHRSITIRFVHSSDPIYGTRIAPDTSILAIAPFHHAFGLFTALAYFPVGLKIVMVKKFEGEFFLKTIQNYKIASIVVPPPIMVYLAKSPLVDEYNLSSLTEIACGGSPLGRDIADKVAKRLKVHGILQGYGLTETCSALILSPNDRELKKGAIGTPMPYVQVKVIDINTGKALGPREKGEICFKSQMLMKGY…	598.426
tr|Q5GD40|Q5GD40_9GAMM Luciferase beta subunit OS=Photobacterium kishitanii GN=luxB PE=4 SV=1	MNFGLFFLNFQPENTSSETVLDNMINTVSLVDKDYKNFTTALVNEHHFSKNGIVGAPMTAASFLLGLTERLHIGSLNQVITTHHPVRIAEEASLLDQMSDSRFILGLSDCVNDFEMDFFKRQRDSQQLQFEACYDIINEAITTNYCQANNDFYNFPRISINPHCLSKENMKQYILASSVGVVEWAAKKALPLTYRWSDSLEDKEILYKRYLEVAAKHNIDVSNVEHQFPLLVNLNLNHDRDVAHQEATAYLASYIAEVYPHLNQQQKIAELISQHAIGTDNDYYESTLNALERTGSKNVLLSFESMKNHDDVVKVINMVNEKIQKNLPSS	629.72
tr|A6XCL8|A6XCL8_PHOLE Luciferase beta subunit OS=Photobacterium leiognathi subsp. leiognathi GN=luxB PE=4 SV=1	MNFGLFFLNFQPEGMTSEMVLDNMVDTIALVDKDDYHYSRVLVSEHHFSKNGIIGEPLTAISFLLGLTKRIEIGSLNQVITTHHPVRIGEQTGLLDQMSYGRFVLGLSDCVNDFEMDFFKRKRSSQQQQFEACYEILNEALTTNYCQADDDFFNFPRISVNPHCISEVKQYILASSMGVVEWAARKGLPLTYRWSDSLAEKEKYYQHYLAVAKENNIDVSNVDHQFPLLVNINENRRIARDEVREYIESYVAEAYSTDTDANISLRVEELIEQHAVGKVDEYYDSTMHAVKVTGSKNLLLSFESMKNKDDVTKLINMFNQKIKDNLIK	614.563
tr|A4U8F0|A4U8F0_PHOLE Luciferase alpha subunit (Fragment) OS=Photobacterium leiognathi subsp. leiognathi GN=luxA PE=4 SV=1	FNYGTVRGLYHKDFRVFGTSQEDSRKTAENFYGMILDASKTGVLHTDGEVVEFPDVNVYPEAYSKKQPTCMTAESSETITYLAKHGLPMVLSWIIPINEKVSQMELYNEVAAEHGHDINNIEHILTFICSVNEDGEKADRVCRNFLENWYDSYKNATQIFNDSDQTRGYDYLKAQWREWVMKGLADPRRRLDYSNELNPVGTPERCIEIIQSNIDATGIKHITVGFEANGSEQEIRESMELFMEKVAPHLKDPQ	619.759
tr|A7UQV2|A7UQV2_9GAMM Luciferase alpha subunit OS=Photobacterium kishitanii GN=luxA PE=4 SV=1	MKFGNICFSYQPPGESHKEVMDRFVRLGVASEELNFDTYWTLEHHFTEFGLTGNLFVACANLLGRTTKLNVGTMGIVLPTAHPARQMEDLLLLDQMSKGRFNFGVVRGLYHKDFRVFGVTMEDSRAITEDFHTMIMDGTKTGTLHTDGKNIEFPDVNVYPEAYLEKIPTCMTAESAVTTTWLAERGLPMVLSWIITTSEKKAQMELYNAVARDSGYSEEYIKNVDHSMTLICSVDEDGKKAEDVCREFLGNWYDSYVNATNIFSESNQTRGYDYHKGQWKDFVLQGHTNTKRRVDYSHDLNPVGTPEKCIEIIQRDIDATGITNITLGFEANGSEEEIIASMKRFMTQVAPFLKDPK	621.522
tr|Q9AJA5|Q9AJA5_SHEHA Luciferase beta subunit OS=Shewanella hanedai GN=luxB PE=4 SV=1	MKFGLFFLNFQLDGMTSENTLDNMVSMVSLVDADEYHFDTVLIYEHHFSKSGIIASPITAAGFLLGLTNRLHIGSLNQVITTHHPVRVAEESSLLDQMSEGRFILGFSNSENDFEMDFFKRNLASRQQQFEACYDIINEALTTGYCHPQNDFYDFPKVSINPHCFSKNGPKQYVVATSKSVVEWAAKNALSLTFKWDDSLADKESYAMLYNEIAMRYGIDISNVEHQLTVIVNLNADGDLARDEAKGYLKNYIVETYPDIDHVAKINSIIAENAIGTDAEYYDQIKLAVEKTGVKKILLSFESMKDSNDVKNIINMANDKISKNIKA	617.399
tr|B3SI11|B3SI11_9DINO Luciferase (Fragment) OS=uncultured dinoflagellate PE=4 SV=1	RLRAAWRKAQGKPSAAVPLQSAKPVAGSVVTATKDTGFCEKTGLESGGVAHGGALNAAQVAHLDEDAFKGGLHRPKFDSEGLHKPHTSGGKTYETGFHYLLEAHELGGKNADGGFGGPLCADPFSPEIEQLCQALVREAQDDKTLCFENFTKPCPQLTKKQVELCK	616.6
tr|B2XS05|B2XS05_PHOMO Beta subunit luciferase (Fragment) OS=Photobacterium mondopomensis GN=luxB PE=4 SV=1	ENLKQYILATSMGVVEWAAKKGLPLTYRWSDTLAEKENYYQRYLTVAAENNVDITHVDHQFPLLVNINPDRDIAKQEMRDYIRGYIAEAYPNTDQEEKIEELIKQHAVGTEDEYYESSKYALEKTGSKNVLLSFESMKNKAAVIDLINMVNEKIKKNL	624.032
tr|Q7XYY5|Q7XYY5_PYRLU Glutathione-S-transferase OS=Pyrocystis lunula PE=2 SV=1	MAELQAFLQEAKVDPKVIGHITKALPHKSVADFAKGWTSANFEQGMQNDIVAKTGLSGMEAKLQVSRLRAAWKAASSKTGSGGKEFPSIKFTYFTVEGGGECIRLAFALGGVPYIDDRIDMATQWKDMKPTTPFGQLPVMTVDGSKQIAQSQGMLRLACKLAGLIPEDPVEFLKAEEVVGLSWDMVDAITPSMQLDRRPYLYGCEGLPLEQLTKKAVEMREKLSAPDGEINRFLGYLDGLLAKNGTGWFVGNKPSLAECEMIPRLRSLRKGNRDGFPKTIVDKHKNLMKMYWAFHELPAIKAHYKGVPPY	617.243
sp|P23146|LUXA2_PHOLU Alkanal monooxygenase alpha chain OS=Photorhabdus luminescens GN=luxA PE=3 SV=1	MKFGNFLLTYQPPQFSQTEVMKWLVKLGRISEECGFDTVWLLEHHFTEFGLLGNPYVAAAYLLGATKKLNVGTAAIVLPTAHPVRQLEEVNLLDQMSKGRFRFGICRGLYNKDFRVFGTDMNNSRALMECWYKLIRNGMTEGYMEADNEHIKFHKVKVLPTAYSQGGAPIYVVAESASTTEWAAQHGLPMILSWIINTNDKKAQIELYNEVAQEYGHDIHNIDHCLSYITSVDHDSMKAKEICRNFLGHWYDSYVNATTIFDDSDKTKGYDFNKGQWRDFVLKGHKNTNRRVDYSYEINPVGTPQECIDIIQTDIDATGISNICCGFEANGTVDEIISSMKLFQSDVMPFLKEKQQFSYYIS	606.244
sp|P19840|LUXB1_PHOLU Alkanal monooxygenase beta chain OS=Photorhabdus luminescens GN=luxB PE=3 SV=1	MKFGLFFLNFINSTTVQEQSIVRMQEITEYVDKLNFEQILVYENHFSDNGVVGAPLTVSGFLLGLTEKIKIGSLNHIITTHHPVAIAEEACLLDQLSEGRFILGFSDCEKKDEMHFFNRPVEYQQQLFEECYEIINDALTTGYCNPDNDFYSFPKISVNPHAYTPGGPRKYVTATSHHIVEWAAKKGIPLIFKWDDSNDVRYEYAERYKAVADKYDVDLSEIDHQLMILVNYNEDSNKAKQETRAFISDYVLEMHPNENFENKLEEIIAENAVGNYTECITAAKLAIEKCGAKSVLLSFEPMNDLMSQKNVINIVDDNIKKYHMEYT	606.399
sp|P07739|LUXB_VIBHA Alkanal monooxygenase beta chain OS=Vibrio harveyi GN=luxB PE=1 SV=2	MKFGLFFLNFMNSKRSSDQVIEEMLDTAHYVDQLKFDTLAVYENHFSNNGVVGAPLTVAGFLLGMTKNAKVASLNHVITTHHPVRVAEEACLLDQMSEGRFAFGFSDCEKSADMRFFNRPTDSQFQLFSECHKIINDAFTTGYCHPNNDFYSFPKISVNPHAFTEGGPAQFVNATSKEVVEWAAKLGLPLVFRWDDSNAQRKEYAGLYHEVAQAHGVDVSQVRHKLTLLVNQNVDGEAARAEARVYLEEFVRESYSNTDFEQKMGELLSENAIGTYEESTQAARVAIECCGAADLLMSFESMEDKAQQRAVIDVVNANIVKYHS	632.991
tr|B1P1K4|B1P1K4_ALECA Luciferin-binding protein OS=Alexandrium catenella PE=2 SV=1	MSSLAQFLSSDARVDAKIVSYMTQTLKLETVSDFANFWTAAEYEKGVQSDIIQKLPGLQDAASRLQTARLRAAWKLAQDQAVTPIVKKAPAAVGAPVVGMGWTSPEITTASLDGLWEALVRKARNPSKFNMDVSDVVVADRPGYIARSMTINPTKARVEEHIYASERKGEMIYRLVDAGTKQETDDERVIAVKEGPLRLEFFHRHVSDGYRTYWQAPLDSVQKMIQELIEYASKTEGKGEVVGLGIRSEEIRGTSHDSLWRSMMASIREPARYFTCSDVSIKECNGFVQRTLTANGETYIENIYDDEPSCEIVYRKLVNGSETDEERVVALRAHPLQIEFHMRNKADGFRVDWNMPKSAPLSCVEAIVREAKRMDSTQPTTISYGTTSDPIRECSYDSL…	617.505
tr|Q39911|Q39911_GONPO Luciferin binding protein OS=Gonyaulax polyedra PE=2 SV=1	MASRGQLVQFLANEGKVDQKVIAYMTNQMKLASVSDFANYFTSTEFEKGVQDDILAQVAPFNADLSKPDAKIQTARLRAAWKAAQPTGADANAIQVTGAAKAPSTKVVGMGWTSPEITTTDMDGLWEALIYKARNPAKFMDVSDVTVVDRPGFLARTMIIKATNKRVEEHIYARERQGEMVYRVVDSTTKRETDDEPVIAVKESPLRLEFFHRHVTDGYRAYWQTPLEPVEQMFRELIDIAGNLANASEVVGLGVRSPAIAGVSHDSLWRAMLESIREPSRFFNCSDVSIKDCRGFVQRTLSANGVTYTENICDDEASCEIVYRKVENGVEAHLERQVVALRTHPLQIEFHQRQEADGFRVQWDMPKSAPLSTVDAFVREAKRMDSTPPTTIGYGITSD…	622.728
A0KQP5|A0KQP5_AERHH	MEHLLSAPVFALPQAAKQAQLLARLNALTAHHQAHCTAYDNVLQAFGWTAAATDYDALPYLAARLFKLAQWQSVPQSEVFKVLTSSGTTGSPSRIVLDRETAALQSKVLVKILQEFVGKQRLPMLLVEQPALIQNRSGFSARGAGALGLSFLGRDHTYALDEQMRPNWPVIEAFCDKYAGQPVLLFGFTFMVWQCLLEPLRERGLQLPLTQGILFHSGGWKKLQHLAVDNPAFKARCREQLGLGRVHNFYGMVEQVGSIFVECEQGHLHAPVFADVQVRDPLTHQPLGIGSPGLLQVLSAIPGSYPGHSLLSEDLGVLLGEDDCPCGRHGRYFHVAGRQYGAEVRGCSDTFE	649.097
tr|Q7M4K1|Q7M4K1_9COLE Photinus-luciferin 4-monooxygenase (ATP-hydrolysing) OS=Pyrophorus plagiophthalamus PE=4 SV=1	MMKREKNVIYGPEPLHPLEDKTAGEMLFRALRKHSHLPQAIVDVFGDESLSYKEFFEATCLLAQSLHNCGYKMNDVVSICAENNKRFFIPIIAAWYIGMIVAPVNESYIPDELCKVMGISKPQIVFCTKNILNKVLEVQSRTNFIKRIIILDTVENIHGCESLPNFISRYSDGNIANFKPLHYDPVEQVAAILCSSGTTGLPKGVMQTHQNICVRLIHALDPEAGTQLIPGVTVLVYVPFFHAFGFGINLGYFMVGLRVIMLRRFEQEAFLKAIQDYEVRSIVNVPAIILFLSKSPLVDKYDLSSLRELCCGAAPLAKEVAEIAVKRLNLPGIRCGFGLTESTSANIHSLGDEFKSGSLGRVTPLMAAKIADRETGKALGPNQVGELCIKGPMVSKGYV…	625.747
sp|P05938|LBP_RENRE Luciferin-binding protein OS=Renilla reniformis PE=1 SV=1	PEVTASERAYHLRKMKTRMKRVDVTGDGFISREDYELIAVRIAKIAKLSAEKAEETRQEFLRVADQLGLAPGVRISVEEAAVNATDSLLKMKAEEKAMAVIQSLIMYDCIDTDKDGYVSLPEFKAFLQAVGPDITDDKAITCFNTLDFNKNGQISRDEFLVTVNDFLFGLEETALANAFYGDLL	639.426
